# Supplementary material for: (E,E)-1,2-Bis[1-(2-bromo­phen­yl)ethyl­idene]hydrazine
Source: Acta Crystallogr Sect E Struct Rep Online. 2010 Jul 31;66(Pt 8):o2170. doi: 10.1107/S1600536810029867 (PMC3007455; doi:10.1107/S1600536810029867)
Supplement: Supplementary file 1 [file e-66-o2170-sup1.cif]

##############################################################################
###                                                                        ###
###        Electronic paper (Acta Crystallographica Section E)             ###
###                                                                        ###
##############################################################################
#                                                                            #
# This CIF contains the data in a paper accepted for publication in Acta     #
# Crystallographica Section E. It conforms to the requirements of Notes      #
# for Authors for Section E, and has been peer reviewed under the auspices   #
# of the IUCr Commission on Journals.                                        #
#                                                                            #
# Full details of the Crystallographic Information File format               #
# are given in the paper "The Crystallographic Information File (CIF):       #
# a New Standard Archive File for Crystallography" by S. R. Hall, F. H.      #
# Allen and I. D. Brown [Acta Cryst. (1991), A47, 655-685].                  #
#                                                                            #
# The current version of the core CIF dictionary is obtainable from          #
# ftp://ftp.iucr.org/pub/cif_core.dic. The current version number is 2.4.    #
#                                                                            #
# Software is freely available for graphical display of the structure(s) in  #
# this CIF.  For information consult the CIF home page http://www.iucr.org/  #
# cif/home.html                                                              #
#                                                                            #
# This file may be used for bona fide research purposes within the           #
# scientific community so long as proper attribution is given to the journal # 
# article from which it was obtained.                                        #
#                                                                            #
##############################################################################
                                             
data_global
_audit_creation_method     'form.cif (version 2.0)'
_journal_data_validation_number     ?
_journal_date_recd_electronic     2010-07-13
_journal_date_accepted     2010-07-27
_journal_name_full     'Acta Crystallographica, Section E'
_journal_year     2010
_journal_volume     66
_journal_issue      8
_journal_page_first     o2170
_journal_page_last     o2170
_journal_paper_category     QO
_journal_coeditor_code     IS2578
_publ_contact_author_name     'Assoc.Prof. Dr. Suchada Chantrapromma'
_publ_contact_author_address
;
      Department of Chemistry
      Faculty of Science
      Prince of Songkla University
      Hat-Yai, Songkhla 90112
      THAILAND
;
_publ_contact_author_email     'suchada.c@psu.ac.th'
_publ_contact_author_fax     '66 74 212918'
_publ_contact_author_phone     '66 74 288447'
_publ_section_title
;
(<i>E</i>,<i>E</i>)-1,2-Bis[1-(2-bromophenyl)ethylidene]hydrazine
;
loop_
    _publ_author_name
    _publ_author_footnote
    _publ_author_address
    'Patcharaporn Jansrisewangwong' ?
;  Department of Chemistry and Center of Excellence for Innovation in Chemistry
   Faculty of Science
   Prince of Songkla University
   Hat-Yai, Songkhla 90112
   Thailand
;
    'Suchada Chantrapromma'
;
      Thomson Reuters ResearcherID: A-5085-2009.
;
;     Crystal Materials Research Unit
      Department of Chemistry
      Faculty of Science
      Prince of Songkla University
      Hat-Yai, Songkhla 90112
      Thailand
;
    'Hoong-Kun Fun'
;
      Additional correspondence author, e-mail: hkfun@usm.my.
      Thomson Reuters ResearcherID: A-3561-2009.
;
;     X-ray Crystallography Unit
      School of Physics
      Universiti Sains Malaysia
      11800 USM, Penang
      Malaysia
;
data_I
_audit_creation_method     SHELXL-97
_chemical_name_systematic
;
(<i>E</i>,<i>E</i>)-1,2-Bis[1-(2-bromophenyl)ethylidene]hydrazine
;
_chemical_name_common
;
;
_chemical_formula_moiety     'C16 H14 Br2 N2'
_chemical_formula_sum     'C16 H14 Br2 N2'
_chemical_formula_iupac     'C16 H14 Br2 N2'
_chemical_formula_weight     394.11
_chemical_melting_point     ?
_chemical_melting_point_gt     387
_chemical_melting_point_lt     389
_symmetry_cell_setting     orthorhombic
_symmetry_space_group_name_H-M     'P c c a'
_symmetry_space_group_name_Hall     '-P 2a 2ac'
loop_
    _symmetry_equiv_pos_as_xyz
    'x, y, z'
    '-x+1/2, -y, z'
    '-x, y, -z+1/2'
    'x+1/2, -y, -z+1/2'
    '-x, -y, -z'
    'x-1/2, y, -z'
    'x, -y, z-1/2'
    '-x-1/2, y, z-1/2'
_cell_length_a     17.2162(3)
_cell_length_b     11.8414(3)
_cell_length_c     7.6953(2)
_cell_angle_alpha     90.00
_cell_angle_beta     90.00
_cell_angle_gamma     90.00
_cell_volume     1568.79(6)
_cell_formula_units_Z     4
_cell_measurement_reflns_used     3458
_cell_measurement_theta_min     3.37
_cell_measurement_theta_max     35.00
_cell_measurement_temperature     100
_exptl_crystal_description     Block
_exptl_crystal_colour     Colorless
_exptl_crystal_size_max     0.41
_exptl_crystal_size_mid     0.27
_exptl_crystal_size_min     0.18
_exptl_crystal_density_diffrn     1.669
_exptl_crystal_density_meas     ?
_exptl_crystal_density_method     'not measured'
_exptl_crystal_F_000     776
_exptl_absorpt_coefficient_mu     5.159
_exptl_absorpt_correction_type     multi-scan
_exptl_absorpt_process_details     '(SADABS; Bruker, 2005)'
_exptl_absorpt_correction_T_min     0.2274
_exptl_absorpt_correction_T_max     0.4621
_exptl_special_details
;
The crystal was placed in the cold stream of an Oxford Cryosystems Cobra
open-flow nitrogen cryostat (Cosier & Glazer, 1986) operating at 120.0(1) K.
;
_diffrn_ambient_temperature     100
_diffrn_radiation_type     'MoK\a'
_diffrn_radiation_wavelength     0.71073
_diffrn_radiation_source     'sealed tube'
_diffrn_radiation_monochromator     'graphite'
_diffrn_measurement_device_type     'Bruker APEXII CCD area-detector'
_diffrn_measurement_method     '\f and \w scans'
_diffrn_detector_area_resol_mean     ?
_diffrn_reflns_number     18529
_diffrn_reflns_av_R_equivalents     0.0420
_diffrn_reflns_av_sigmaI/netI     0.0340
_diffrn_reflns_theta_min     3.37
_diffrn_reflns_theta_max     35.00
_diffrn_reflns_theta_full     35.00
_diffrn_measured_fraction_theta_max     0.999
_diffrn_measured_fraction_theta_full     0.999
_diffrn_reflns_limit_h_min     -27
_diffrn_reflns_limit_h_max     27
_diffrn_reflns_limit_k_min     -19
_diffrn_reflns_limit_k_max     17
_diffrn_reflns_limit_l_min     -12
_diffrn_reflns_limit_l_max     12
_diffrn_standards_number     0
_diffrn_standards_interval_count     ?
_diffrn_standards_interval_time     ?
_diffrn_standards_decay_%     ?
_refine_special_details
;
Refinement of <i>F</i>^2^ against ALL reflections. The weighted <i>R</i>-factor
<i>wR</i> and goodness of fit <i>S</i> are based on <i>F</i>^2^, conventional
<i>R</i>-factors <i>R</i> are based on <i>F</i>, with <i>F</i> set to zero for
negative <i>F</i>^2^. The threshold expression of <i>F</i>^2^ >
\s(<i>F</i>^2^) is used only for calculating <i>R</i>-factors(gt) <i>etc</i>.
and is not relevant to the choice of reflections for refinement.
<i>R</i>-factors based on <i>F</i>^2^ are statistically about twice as large
as those based on <i>F</i>, and <i>R</i>- factors based on ALL data will be
even larger.
;
_reflns_number_total     3458
_reflns_number_gt     2397
_reflns_threshold_expression     I>2\s(I)
_refine_ls_structure_factor_coef     Fsqd
_refine_ls_matrix_type     full
_refine_ls_R_factor_all     0.0571
_refine_ls_R_factor_gt     0.0308
_refine_ls_wR_factor_gt     0.0713
_refine_ls_wR_factor_ref     0.0814
_refine_ls_goodness_of_fit_ref     1.016
_refine_ls_restrained_S_all     1.016
_refine_ls_number_reflns     3458
_refine_ls_number_parameters     92
_refine_ls_number_restraints     0
_refine_ls_hydrogen_treatment     constr
_refine_ls_weighting_scheme     calc
_refine_ls_weighting_details
         'calc w=1/[\s^2^(Fo^2^)+(0.0330P)^2^+0.5992P] where P=(Fo^2^+2Fc^2^)/3'
_atom_sites_solution_hydrogens     geom
_atom_sites_solution_primary     direct
_atom_sites_solution_secondary     difmap
_refine_ls_shift/su_max     0.001
_refine_ls_shift/su_mean     0.001
_refine_diff_density_max     0.754
_refine_diff_density_min     -0.400
_refine_ls_extinction_method     none
_refine_ls_extinction_coef     ?
loop_
    _atom_type_symbol
    _atom_type_description
    _atom_type_scat_dispersion_real
    _atom_type_scat_dispersion_imag
    _atom_type_scat_source
    'C' 'C' 0.0033 0.0016
                         'International Tables Vol C Tables 4.2.6.8 and 6.1.1.4'
    'H' 'H' 0.0000 0.0000
                         'International Tables Vol C Tables 4.2.6.8 and 6.1.1.4'
    'N' 'N' 0.0061 0.0033
                         'International Tables Vol C Tables 4.2.6.8 and 6.1.1.4'
    'Br' 'Br' -0.2901 2.4595
                         'International Tables Vol C Tables 4.2.6.8 and 6.1.1.4'
_computing_data_collection     'APEX2 (Bruker, 2005)'
_computing_cell_refinement     'SAINT (Bruker, 2005)'
_computing_data_reduction     'SAINT (Bruker, 2005)'
_computing_structure_solution     'SHELXTL (Sheldrick, 2008)'
_computing_structure_refinement     'SHELXTL (Sheldrick, 2008)'
_computing_molecular_graphics     'SHELXTL (Sheldrick, 2008)'
_computing_publication_material
;
SHELXTL (Sheldrick, 2008) and PLATON (Spek, 2009)
;
loop_
    _atom_site_type_symbol
    _atom_site_label
    _atom_site_fract_x
    _atom_site_fract_y
    _atom_site_fract_z
    _atom_site_U_iso_or_equiv
    _atom_site_adp_type
    _atom_site_calc_flag
    _atom_site_refinement_flags
    _atom_site_occupancy
    _atom_site_disorder_assembly
    _atom_site_disorder_group
    Br Br1 0.634618(11) 0.935005(14) 0.01020(2) 0.03110(7) Uani d . 1 . .
    N N1 0.53208(8) 0.65309(11) 0.19436(17) 0.0228(3) Uani d . 1 . .
    C C1 0.64389(9) 0.79361(14) -0.1054(2) 0.0234(3) Uani d . 1 . .
    C C2 0.70442(10) 0.77985(16) -0.2228(2) 0.0294(3) Uani d . 1 . .
    H H2A 0.7383 0.8391 -0.2459 0.035 Uiso calc R 1 . .
    C C3 0.71362(10) 0.67629(16) -0.3054(2) 0.0328(4) Uani d . 1 . .
    H H3A 0.7538 0.6662 -0.3847 0.039 Uiso calc R 1 . .
    C C4 0.66330(11) 0.58836(16) -0.2698(2) 0.0312(4) Uani d . 1 . .
    H H4A 0.6695 0.5193 -0.3256 0.037 Uiso calc R 1 . .
    C C5 0.60342(10) 0.60310(15) -0.1509(2) 0.0253(3) Uani d . 1 . .
    H H5A 0.5700 0.5433 -0.1274 0.030 Uiso calc R 1 . .
    C C6 0.59263(9) 0.70617(13) -0.06618(19) 0.0209(3) Uani d . 1 . .
    C C7 0.52783(9) 0.71762(13) 0.06106(19) 0.0205(3) Uani d . 1 . .
    C C8 0.46160(10) 0.79632(16) 0.0247(2) 0.0289(3) Uani d . 1 . .
    H H8A 0.4138 0.7545 0.0230 0.043 Uiso calc R 1 . .
    H H8B 0.4693 0.8319 -0.0860 0.043 Uiso calc R 1 . .
    H H8C 0.4592 0.8529 0.1138 0.043 Uiso calc R 1 . .
loop_
    _atom_site_aniso_label
    _atom_site_aniso_U_11
    _atom_site_aniso_U_22
    _atom_site_aniso_U_33
    _atom_site_aniso_U_12
    _atom_site_aniso_U_13
    _atom_site_aniso_U_23
    Br1 0.03424(10) 0.01869(9) 0.04038(11) -0.00163(6) -0.00389(8) 0.00074(7)
    N1 0.0244(6) 0.0181(6) 0.0259(6) 0.0005(5) 0.0057(5) 0.0004(5)
    C1 0.0236(7) 0.0204(7) 0.0261(7) 0.0020(6) -0.0017(6) 0.0031(6)
    C2 0.0238(8) 0.0320(9) 0.0324(8) 0.0002(7) 0.0023(6) 0.0113(7)
    C3 0.0296(9) 0.0395(11) 0.0293(8) 0.0076(8) 0.0100(7) 0.0063(7)
    C4 0.0337(9) 0.0305(9) 0.0295(8) 0.0078(7) 0.0072(7) -0.0017(7)
    C5 0.0264(8) 0.0220(7) 0.0275(7) 0.0016(6) 0.0042(6) -0.0004(6)
    C6 0.0216(7) 0.0203(7) 0.0208(6) 0.0029(6) 0.0005(5) 0.0016(5)
    C7 0.0204(7) 0.0188(7) 0.0222(6) 0.0006(5) 0.0004(5) -0.0031(5)
    C8 0.0255(8) 0.0368(9) 0.0244(7) 0.0091(7) -0.0007(6) 0.0003(6)
_geom_special_details
;
All e.s.d.'s (except the e.s.d. in the dihedral angle between two l.s. planes)
are estimated using the full covariance matrix. The cell e.s.d.'s are taken
into account individually in the estimation of e.s.d.'s in distances, angles
and torsion angles; correlations between e.s.d.'s in cell parameters are only
used when they are defined by crystal symmetry. An approximate (isotropic)
treatment of cell e.s.d.'s is used for estimating e.s.d.'s involving l.s.
planes.
;
loop_
    _geom_bond_atom_site_label_1
    _geom_bond_atom_site_label_2
    _geom_bond_site_symmetry_2
    _geom_bond_distance
    _geom_bond_publ_flag
    Br1 C1 . 1.9027(16) ?
    N1 C7 . 1.2812(19) ?
    N1 N1 3_655 1.398(2) ?
    C1 C2 . 1.389(2) ?
    C1 C6 . 1.393(2) ?
    C2 C3 . 1.390(3) ?
    C2 H2A . 0.9300 ?
    C3 C4 . 1.382(3) ?
    C3 H3A . 0.9300 ?
    C4 C5 . 1.389(2) ?
    C4 H4A . 0.9300 ?
    C5 C6 . 1.396(2) ?
    C5 H5A . 0.9300 ?
    C6 C7 . 1.491(2) ?
    C7 C8 . 1.499(2) ?
    C8 H8A . 0.9600 ?
    C8 H8B . 0.9600 ?
    C8 H8C . 0.9600 ?
loop_
    _geom_angle_atom_site_label_1
    _geom_angle_atom_site_label_2
    _geom_angle_atom_site_label_3
    _geom_angle_site_symmetry_1
    _geom_angle_site_symmetry_3
    _geom_angle
    _geom_angle_publ_flag
    C7 N1 N1 . 3_655 116.45(14) ?
    C2 C1 C6 . . 121.93(16) ?
    C2 C1 Br1 . . 118.05(13) ?
    C6 C1 Br1 . . 119.97(12) ?
    C1 C2 C3 . . 119.09(16) ?
    C1 C2 H2A . . 120.5 ?
    C3 C2 H2A . . 120.5 ?
    C4 C3 C2 . . 120.19(16) ?
    C4 C3 H3A . . 119.9 ?
    C2 C3 H3A . . 119.9 ?
    C3 C4 C5 . . 120.05(17) ?
    C3 C4 H4A . . 120.0 ?
    C5 C4 H4A . . 120.0 ?
    C4 C5 C6 . . 121.08(16) ?
    C4 C5 H5A . . 119.5 ?
    C6 C5 H5A . . 119.5 ?
    C1 C6 C5 . . 117.65(14) ?
    C1 C6 C7 . . 123.27(14) ?
    C5 C6 C7 . . 119.08(14) ?
    N1 C7 C6 . . 115.40(14) ?
    N1 C7 C8 . . 124.31(14) ?
    C6 C7 C8 . . 120.22(13) ?
    C7 C8 H8A . . 109.5 ?
    C7 C8 H8B . . 109.5 ?
    H8A C8 H8B . . 109.5 ?
    C7 C8 H8C . . 109.5 ?
    H8A C8 H8C . . 109.5 ?
    H8B C8 H8C . . 109.5 ?
loop_
    _geom_torsion_atom_site_label_1
    _geom_torsion_atom_site_label_2
    _geom_torsion_atom_site_label_3
    _geom_torsion_atom_site_label_4
    _geom_torsion_site_symmetry_1
    _geom_torsion_site_symmetry_2
    _geom_torsion_site_symmetry_3
    _geom_torsion_site_symmetry_4
    _geom_torsion
    _geom_torsion_publ_flag
    C6 C1 C2 C3 . . . . 0.8(2) ?
    Br1 C1 C2 C3 . . . . 178.28(13) ?
    C1 C2 C3 C4 . . . . -0.3(3) ?
    C2 C3 C4 C5 . . . . -0.2(3) ?
    C3 C4 C5 C6 . . . . 0.3(3) ?
    C2 C1 C6 C5 . . . . -0.7(2) ?
    Br1 C1 C6 C5 . . . . -178.13(12) ?
    C2 C1 C6 C7 . . . . 179.07(15) ?
    Br1 C1 C6 C7 . . . . 1.7(2) ?
    C4 C5 C6 C1 . . . . 0.1(2) ?
    C4 C5 C6 C7 . . . . -179.65(16) ?
    N1 N1 C7 C6 3_655 . . . -173.12(13) ?
    N1 N1 C7 C8 3_655 . . . 3.8(2) ?
    C1 C6 C7 N1 . . . . -117.18(17) ?
    C5 C6 C7 N1 . . . . 62.6(2) ?
    C1 C6 C7 C8 . . . . 65.7(2) ?
    C5 C6 C7 C8 . . . . -114.47(18) ?
loop_
    _geom_hbond_atom_site_label_D
    _geom_hbond_atom_site_label_H
    _geom_hbond_atom_site_label_A
    _geom_hbond_site_symmetry_A
    _geom_hbond_distance_DH
    _geom_hbond_distance_HA
    _geom_hbond_distance_DA
    _geom_hbond_angle_DHA
    _geom_hbond_publ_flag
    C3 H3A Cg1 7_654 0.93 2.83 3.7246(17) 161 y
    C8 H8A Cg1 4_656 0.96 2.93 3.4989(18) 119 y
