# Supplementary material for: (E,E)-1,2-Bis[1-(2-bromo­phen­yl)ethyl­idene]hydrazine
Source: Acta Crystallogr Sect E Struct Rep Online. 2010 Jul 31;66(Pt 8):o2170. doi: 10.1107/S1600536810029867 (PMC3007455; doi:10.1107/S1600536810029867)
Supplement: Supplementary file 2 [file e-66-o2170-Isup2.hkl]

# 
# h,k,l, Fc-squared, Fo-squared, sigma(Fo-squared) and status flag 
# 
data_I
_shelx_title ' pj10m in Pcca (100K)' 
_shelx_refln_list_code          4 
_shelx_F_calc_maximum      274.80 
_exptl_crystal_F_000       776.00 
_reflns_d_resolution_high  0.6196 
 
loop_ 
 _symmetry_equiv_pos_as_xyz 
 'x, y, z' 
 '-x+1/2, -y, z' 
 '-x, y, -z+1/2' 
 'x+1/2, -y, -z+1/2' 
 '-x, -y, -z' 
 'x-1/2, y, -z' 
 'x, -y, z-1/2' 
 '-x-1/2, y, z-1/2' 
 
_cell_length_a    17.2162 
_cell_length_b    11.8414 
_cell_length_c     7.6953 
_cell_angle_alpha  90.000 
_cell_angle_beta   90.000 
_cell_angle_gamma  90.000 
 
_shelx_F_squared_multiplier     1.000 
 
loop_ 
 _refln_index_h 
 _refln_index_k 
 _refln_index_l 
 _refln_F_squared_calc 
 _refln_F_squared_meas 
 _refln_F_squared_sigma 
 _refln_observed_status 
   4   0   0    46640.64    46854.25   1568.05 o 
   6   0   0     8692.79     8559.41    289.42 o 
   8   0   0    21770.97    20619.04    483.04 o 
  10   0   0     7338.90     6989.20    167.51 o 
  12   0   0    16705.33    15990.97    377.75 o 
  14   0   0     3245.22     3137.77     81.42 o 
  16   0   0      178.42      197.87     18.04 o 
  18   0   0     6206.56     6475.11    161.47 o 
  20   0   0      112.77      106.87     19.99 o 
  22   0   0     1068.58     1152.56     45.83 o 
  24   0   0       48.26       59.16     23.62 o 
   4   1   0    36003.75    35964.46   1207.23 o 
   6   1   0     4612.07     4787.77    115.67 o 
   8   1   0    22382.32    23015.89    381.07 o 
  10   1   0     8225.26     8020.40    135.44 o 
  12   1   0     9401.47     9118.92    138.75 o 
  14   1   0     7633.71     7627.52    130.72 o 
  16   1   0     3987.06     3952.48     71.90 o 
  18   1   0     3736.16     3716.45     69.05 o 
  20   1   0      240.44      194.58     19.34 o 
  22   1   0     1636.82     1744.59     54.06 o 
  24   1   0       12.19       -1.19     23.04 o 
  26   1   0      295.09      283.81     45.76 o 
   2   2   0     3497.65     3548.78    120.96 o 
   4   2   0    43036.27    43270.29   1451.46 o 
   6   2   0     2504.06     2416.03    346.22 o 
   8   2   0    12211.63    12171.84    257.23 o 
  10   2   0     3857.87     3906.82     61.48 o 
  12   2   0      680.40      670.59     22.46 o 
  14   2   0     2710.33     2574.28     48.65 o 
  16   2   0     3933.19     3775.96     68.93 o 
  18   2   0      201.25      221.87     14.51 o 
  20   2   0      280.12      265.61     24.87 o 
  22   2   0      607.50      553.56     33.62 o 
  24   2   0        0.29       15.69     24.20 o 
  26   2   0      139.13      226.19     30.25 o 
   0   3   0    17000.79    17899.20    598.68 o 
   2   3   0      343.36      385.63     14.08 o 
   4   3   0     1933.39     1952.06     71.11 o 
   6   3   0       27.60       55.70      8.19 o 
   8   3   0     3166.29     3153.58     56.18 o 
  10   3   0       13.03       40.34      7.68 o 
  12   3   0     1007.48     1002.74     20.80 o 
  14   3   0       69.72       75.75     11.10 o 
  16   3   0       32.23       45.38     17.53 o 
  18   3   0      368.26      375.41     16.99 o 
  20   3   0      294.75      296.24     26.37 o 
  22   3   0       92.23       80.51     41.00 o 
  24   3   0        2.57       38.28     25.03 o 
  26   3   0      168.14      143.12     29.13 o 
   0   4   0      191.23      171.70     14.50 o 
   2   4   0        1.34       -9.31      4.79 o 
   4   4   0      199.03      205.54      9.36 o 
   6   4   0       12.66       15.04      8.20 o 
   8   4   0      315.95      393.63     12.53 o 
  10   4   0       78.34       87.03      9.10 o 
  12   4   0        9.13       27.05      7.32 o 
  14   4   0      106.39      109.48     10.36 o 
  16   4   0        0.25       12.96     10.09 o 
  18   4   0      106.80       94.42     19.83 o 
  20   4   0       10.04       -3.83     18.46 o 
  22   4   0        0.55       35.40     22.56 o 
  24   4   0        2.92       20.60     39.93 o 
  26   4   0        0.09      -16.89     25.97 o 
   0   5   0     2079.18     2135.98     57.00 o 
   2   5   0       54.12       85.45      6.55 o 
   4   5   0     1816.06     1541.17     35.13 o 
   6   5   0       12.65       17.42      9.52 o 
   8   5   0     3580.54     3417.26     71.50 o 
  10   5   0      237.62      213.94     10.35 o 
  12   5   0      831.35      816.42     21.42 o 
  14   5   0     1107.64     1069.11     23.63 o 
  16   5   0      239.58      191.72     25.35 o 
  18   5   0      957.49      891.06    100.88 o 
  20   5   0      493.97      533.26     33.26 o 
  22   5   0      365.37      309.70     29.01 o 
  24   5   0        0.05       -0.33     25.00 o 
  26   5   0      212.17      173.22     31.50 o 
   0   6   0    18173.80    18401.89    444.19 o 
   2   6   0      788.19      716.64     20.78 o 
   4   6   0    30176.16    30164.19    512.39 o 
   6   6   0     2354.64     2284.28     51.42 o 
   8   6   0     8891.20     8798.47    175.30 o 
  10   6   0     2135.74     1951.33     38.89 o 
  12   6   0     1562.41     1557.11     50.17 o 
  14   6   0     2271.30     2270.89     54.59 o 
  16   6   0     1170.89     1186.81     36.92 o 
  18   6   0      892.10      920.04     48.69 o 
  20   6   0       14.94       -3.52     11.49 o 
  22   6   0      465.96      418.84     63.99 o 
  24   6   0        1.11       16.44     27.00 o 
  26   6   0      251.93      319.26     47.41 o 
   0   7   0    31722.67    31337.17    753.70 o 
   2   7   0      760.47      836.78     24.28 o 
   4   7   0    16530.64    16464.13    282.57 o 
   6   7   0     4480.15     4566.26     82.85 o 
   8   7   0    10818.02    10550.25    410.33 o 
  10   7   0     5963.93     5486.79    113.15 o 
  12   7   0    10645.17    10291.39    256.79 o 
  14   7   0     4766.23     4553.37    214.72 o 
  16   7   0     1644.03     1646.71     45.39 o 
  18   7   0     2934.45     2899.68     86.38 o 
  20   7   0       45.01       48.56     24.26 o 
  22   7   0      899.78      989.09     68.60 o 
  24   7   0       42.91       -8.30     26.97 o 
   0   8   0    32946.18    32041.41    771.39 o 
   2   8   0      514.38      456.09     28.24 o 
   4   8   0    18457.64    17946.09    308.29 o 
   6   8   0     2409.43     2154.12     43.86 o 
   8   8   0    10782.97    10570.80    262.98 o 
  10   8   0     4380.47     4253.37    114.49 o 
  12   8   0     4989.79     4994.99    133.04 o 
  14   8   0     4204.31     4078.79    132.12 o 
  16   8   0      508.97      480.09     30.66 o 
  18   8   0     2344.10     2290.20     60.44 o 
  20   8   0      157.30      148.25     25.95 o 
  22   8   0     1056.92     1117.92     51.97 o 
  24   8   0       30.28        8.68     28.00 o 
   0   9   0    11916.29    12143.60    298.83 o 
   2   9   0       42.80       53.13     10.14 o 
   4   9   0    16015.75    15645.99    270.09 o 
   6   9   0      581.45      516.78     21.95 o 
   8   9   0     9072.38     9034.83    227.90 o 
  10   9   0     1240.63     1315.49     49.69 o 
  12   9   0      968.81      999.82     42.85 o 
  14   9   0      560.93      568.70     45.24 o 
  16   9   0      695.21      667.14     30.34 o 
  18   9   0      897.09     1025.76     38.40 o 
  20   9   0      274.81      245.41     29.34 o 
  22   9   0      559.81      633.42     64.49 o 
  24   9   0       25.05      -20.13     38.31 o 
   0  10   0     1165.74     1154.68     42.75 o 
   2  10   0       26.12       21.78     14.94 o 
   4  10   0     1603.17     1544.35     35.60 o 
   6  10   0      571.43      542.38     19.85 o 
   8  10   0     2359.92     2445.76     74.86 o 
  10  10   0     1101.54      951.45     59.44 o 
  12  10   0     1721.95     1668.02     59.84 o 
  14  10   0      803.05      691.30     44.03 o 
  16  10   0     1090.85     1137.66     40.57 o 
  18  10   0      463.96      415.43     28.14 o 
  20  10   0      324.10      321.71     32.73 o 
  22  10   0       99.35       96.77     29.02 o 
   0  11   0     1553.10     1533.17     52.70 o 
   2  11   0      878.04      830.15     26.62 o 
   4  11   0     1245.21     1284.68     33.46 o 
   6  11   0       14.62        6.76     15.56 o 
   8  11   0      146.17      160.73     23.49 o 
  10  11   0        5.98      -19.46     21.72 o 
  12  11   0      134.36      150.16     40.02 o 
  14  11   0      336.00      350.61     32.85 o 
  16  11   0       65.15       44.59     21.82 o 
  18  11   0       33.62       35.77     22.59 o 
  20  11   0       25.13       17.89     26.84 o 
  22  11   0       13.53       65.20     40.69 o 
   0  12   0        9.54       50.75     19.05 o 
   2  12   0      210.13      238.41     16.76 o 
   4  12   0      120.36      144.12     18.77 o 
   6  12   0      144.54      143.44     19.79 o 
   8  12   0       79.20      127.52     25.33 o 
  10  12   0      114.64      157.30     26.54 o 
  12  12   0        4.94       14.12     25.13 o 
  14  12   0       80.32       98.83     28.36 o 
  16  12   0       60.55       60.39     31.00 o 
  18  12   0       32.15       26.88     23.14 o 
  20  12   0       23.38       28.00     33.12 o 
   0  13   0     1529.91     1642.99    143.94 o 
   2  13   0      431.53      426.54     25.67 o 
   4  13   0     2887.67     3009.66     88.51 o 
   6  13   0        6.57       -0.13     22.73 o 
   8  13   0     1066.45     1178.83     52.55 o 
  10  13   0       20.67       26.36     25.77 o 
  12  13   0      262.97      289.78     33.18 o 
  14  13   0      806.76      796.04     46.03 o 
  16  13   0      345.67      349.20     29.22 o 
  18  13   0       77.63       78.76     25.37 o 
  20  13   0        6.47      -23.85     67.22 o 
   0  14   0     7121.40     7550.00    284.46 o 
   2  14   0       23.17       27.97     19.81 o 
   4  14   0     2917.31     2984.11    294.80 o 
   6  14   0      953.55      996.01     48.10 o 
   8  14   0     2003.23     2020.30    116.13 o 
  10  14   0     1353.68     1360.57     56.65 o 
  12  14   0     1286.94     1275.99     57.70 o 
  14  14   0      606.73      606.00     41.54 o 
  16  14   0       43.69       62.31     33.46 o 
  18  14   0     1240.58     1252.12    113.40 o 
   0  15   0     6512.27     6687.09    256.51 o 
   2  15   0       36.71       54.34     28.73 o 
   4  15   0     3994.05     4077.69    117.40 o 
   6  15   0      796.93      734.04     63.00 o 
   8  15   0     2554.94     2661.38     86.06 o 
  10  15   0     1165.96     1289.40     58.16 o 
  12  15   0     1408.97     1475.96     85.46 o 
  14  15   0      547.38      612.16     44.03 o 
  16  15   0      154.00      130.03     26.57 o 
   0  16   0     1032.65     1126.39     79.34 o 
   2  16   0      232.85      215.56     46.93 o 
   4  16   0     2924.16     3116.10    141.96 o 
   6  16   0      140.76      176.84     31.18 o 
   8  16   0     1767.34     1921.89     71.22 o 
  10  16   0      526.59      545.42     41.49 o 
  12  16   0      497.15      532.47     42.17 o 
  14  16   0      976.40     1014.42     54.55 o 
   0  17   0     1965.64     2114.60    110.20 o 
   2  17   0       10.40       -1.37     37.15 o 
   4  17   0     1293.36     1266.68     88.65 o 
   6  17   0      100.83       34.63     47.78 o 
   8  17   0      736.33      627.98     67.68 o 
  10  17   0      131.36      160.23     39.45 o 
  12  17   0      192.86      258.33     37.89 o 
   0  18   0      648.18      677.43     69.63 o 
   2  18   0        0.40       -0.77     32.44 o 
   4  18   0      229.20      304.78     58.11 o 
   6  18   0       16.25       12.94     13.80 o 
   8  18   0      257.35      213.36     54.63 o 
   0  19   0        7.75       32.28     49.81 o 
   2  19   0       96.47       60.87     52.14 o 
   1   1   1      174.47      159.00     13.18 o 
   2   1   1    26490.88    27997.63    665.73 o 
   3   1   1    19259.28    20673.05    491.06 o 
   4   1   1       67.62       57.54      5.26 o 
   5   1   1       89.37      112.86      8.07 o 
   6   1   1    11682.39    12588.54    211.44 o 
   7   1   1     1463.49     1585.80     24.14 o 
   8   1   1      832.55      873.12     16.64 o 
   9   1   1      833.15      903.71     14.58 o 
  10   1   1     3117.93     3217.59     40.49 o 
  11   1   1      192.31      204.53      6.26 o 
  12   1   1      359.98      332.43      8.02 o 
  13   1   1      353.10      350.52      8.64 o 
  14   1   1       53.36       60.37      6.41 o 
  15   1   1      175.28      160.00      8.06 o 
  16   1   1     1669.24     1679.29     36.26 o 
  17   1   1       62.18       68.45      8.19 o 
  18   1   1       57.30       57.44      8.52 o 
  19   1   1      573.19      597.48     16.84 o 
  20   1   1      645.30      676.39     17.89 o 
  21   1   1        9.29       -4.39     14.05 o 
  22   1   1       12.50      -10.69     12.80 o 
  23   1   1        0.24        2.67     12.87 o 
  24   1   1      154.31      174.64     18.80 o 
  25   1   1        6.09      -34.64     25.59 o 
  26   1   1       43.08       88.71     26.87 o 
  27   1   1       27.64        0.64     27.56 o 
   1   2   1      131.65      118.79      5.24 o 
   2   2   1    19139.51    18302.78    779.62 o 
   3   2   1     6363.64     6871.37    164.03 o 
   4   2   1    13500.26    13829.05    837.07 o 
   5   2   1     1167.12     1324.47     29.26 o 
   6   2   1    24876.72    25779.11    385.61 o 
   7   2   1       72.75       87.98      5.30 o 
   8   2   1     2683.00     2596.04     33.17 o 
   9   2   1      169.55      200.65      6.22 o 
  10   2   1     5335.00     5135.84     59.47 o 
  11   2   1      279.67      309.08      8.46 o 
  12   2   1     7641.66     7656.66     93.04 o 
  13   2   1      165.62      173.84      6.53 o 
  14   2   1     3355.75     3308.39     40.35 o 
  15   2   1        8.79       11.67      6.43 o 
  16   2   1     3554.83     3600.46     46.79 o 
  17   2   1      104.04      104.97      8.63 o 
  18   2   1      782.32      769.11     18.46 o 
  19   2   1      232.61      231.29     13.18 o 
  20   2   1      720.78      764.74     31.09 o 
  21   2   1        2.75       -7.12     13.34 o 
  22   2   1       10.34       10.69     12.19 o 
  23   2   1       25.91        7.07     13.04 o 
  24   2   1      551.90      579.90     25.70 o 
  25   2   1       10.49       -5.54     20.42 o 
  26   2   1        5.01       -4.05     25.99 o 
  27   2   1       15.52       -2.12     34.89 o 
   1   3   1       80.07       70.91      4.75 o 
   2   3   1    38211.50    38998.19    792.45 o 
   3   3   1       70.45       81.21     10.02 o 
   4   3   1     1036.66     1024.58     18.85 o 
   5   3   1      334.89      368.03     13.40 o 
   6   3   1    25379.46    25797.90    388.68 o 
   7   3   1      181.65      244.22     12.77 o 
   8   3   1     3675.62     3588.16     45.14 o 
   9   3   1      363.54      354.04      8.64 o 
  10   3   1    11254.56    10946.74    123.86 o 
  11   3   1      452.24      453.82      9.84 o 
  12   3   1     5342.92     5365.15     62.74 o 
  13   3   1       20.81       23.32      5.49 o 
  14   3   1     5205.32     5031.64     59.31 o 
  15   3   1      763.89      748.12     15.07 o 
  16   3   1     2190.84     2089.79     32.86 o 
  17   3   1      159.49      153.18     10.88 o 
  18   3   1      752.67      729.16     19.39 o 
  19   3   1       45.92       56.54     11.03 o 
  20   3   1     1559.74     1575.55     30.72 o 
  21   3   1       24.41       20.42     12.08 o 
  22   3   1       79.50       72.72     14.68 o 
  23   3   1       21.50       26.43     16.72 o 
  24   3   1      650.99      693.17     27.64 o 
  25   3   1        0.01       11.29     17.96 o 
  26   3   1        1.40      -10.50     18.33 o 
  27   3   1        3.84      -42.66     34.40 o 
   1   4   1     3771.92     3941.81     89.10 o 
   2   4   1    48333.68    47448.00    719.24 o 
   3   4   1      651.96      736.85     15.22 o 
   4   4   1      198.04      325.39     14.26 o 
   5   4   1       52.58       61.60      5.02 o 
   6   4   1    16018.68    15857.44    219.37 o 
   7   4   1     1542.54     1719.48     27.34 o 
   8   4   1     8949.20     8785.92    113.75 o 
   9   4   1      241.76      269.79      8.79 o 
  10   4   1    14408.79    14090.11    168.44 o 
  11   4   1      149.93      165.66      6.43 o 
  12   4   1     2589.65     2509.87     31.77 o 
  13   4   1       55.08       60.53      6.69 o 
  14   4   1     2458.15     2436.79     33.93 o 
  15   4   1        9.56       -1.68      7.26 o 
  16   4   1     3002.54     2991.61     43.62 o 
  17   4   1       67.92       66.38     10.13 o 
  18   4   1      531.68      494.81     19.06 o 
  19   4   1       24.33       26.45     11.08 o 
  20   4   1     3142.08     3200.16     51.41 o 
  21   4   1        0.33        4.70     15.34 o 
  22   4   1      340.11      331.06     20.81 o 
  23   4   1       51.47       11.09     21.24 o 
  24   4   1      544.39      542.17     25.56 o 
  25   4   1        6.14      -20.46     17.92 o 
  26   4   1        1.96      -15.24     18.68 o 
  27   4   1        0.81      -24.32     25.74 o 
   1   5   1      684.25      723.40     13.65 o 
   2   5   1    31581.40    32128.38    410.79 o 
   3   5   1      262.63      261.19      6.89 o 
   4   5   1     1654.15     1584.42     23.60 o 
   5   5   1      286.35      298.40      8.42 o 
   6   5   1    17663.61    17407.55    242.14 o 
   7   5   1        1.14        7.40      4.74 o 
   8   5   1     3357.92     3196.07     47.92 o 
   9   5   1      318.05      331.49     10.14 o 
  10   5   1     9747.98     9595.85    124.73 o 
  11   5   1        7.25        7.56      5.76 o 
  12   5   1     3828.37     3677.65     56.12 o 
  13   5   1       45.11       31.80      8.04 o 
  14   5   1     2665.61     2614.18     38.99 o 
  15   5   1      124.81      129.59      9.82 o 
  16   5   1     3531.54     3444.93     49.53 o 
  17   5   1       86.07       77.17     11.20 o 
  18   5   1      559.74      521.22     23.25 o 
  19   5   1        0.23        8.48     12.31 o 
  20   5   1     1388.19     1411.43     93.34 o 
  21   5   1        0.02        3.15     14.86 o 
  22   5   1       65.87       72.42     17.47 o 
  23   5   1       17.66        8.81     17.22 o 
  24   5   1      555.47      564.02     26.33 o 
  25   5   1       21.30       25.30     19.10 o 
  26   5   1        1.41       14.08     19.86 o 
   1   6   1        0.70        3.90      4.03 o 
   2   6   1    11329.17    11203.37    145.55 o 
   3   6   1      533.90      655.59     12.36 o 
   4   6   1     4298.40     4541.35     57.48 o 
   5   6   1       77.39       83.03      5.35 o 
   6   6   1    14388.63    14457.23    175.14 o 
   7   6   1        3.94        7.67      5.99 o 
   8   6   1     1128.39     1072.20     20.73 o 
   9   6   1        6.69       -1.70      7.36 o 
  10   6   1     3695.81     3616.46     60.50 o 
  11   6   1       26.47       38.69      7.43 o 
  12   6   1     3685.34     3462.06     49.26 o 
  13   6   1        2.34       -3.75      7.58 o 
  14   6   1     2254.40     2131.69     33.67 o 
  15   6   1       31.22       23.24      8.63 o 
  16   6   1     1719.44     1707.75     31.98 o 
  17   6   1       20.30       20.36     10.98 o 
  18   6   1      491.25      441.31     20.85 o 
  19   6   1       60.40       74.40     15.57 o 
  20   6   1      272.65      308.45     27.10 o 
  21   6   1        0.54       16.80     22.29 o 
  22   6   1        9.82       19.36     19.61 o 
  23   6   1       68.59       63.81     16.88 o 
  24   6   1      290.55      305.34     26.28 o 
  25   6   1        0.35       -6.85     19.45 o 
  26   6   1        3.82        3.50     27.66 o 
   1   7   1      340.48      374.55      9.84 o 
   2   7   1     1827.81     1749.06     28.73 o 
   3   7   1        0.49        2.32      4.95 o 
   4   7   1      124.85      121.99      6.59 o 
   5   7   1      105.92      101.81      6.35 o 
   6   7   1     2105.31     2002.76     30.86 o 
   7   7   1      179.47      217.93      9.86 o 
   8   7   1      297.86      313.99     11.36 o 
   9   7   1       31.39       23.98      8.65 o 
  10   7   1      288.71      268.76     12.83 o 
  11   7   1       54.16       49.73      9.97 o 
  12   7   1      585.03      568.72     15.53 o 
  13   7   1      108.12      114.81     13.12 o 
  14   7   1      196.63      174.74     10.81 o 
  15   7   1      142.59      140.20     12.22 o 
  16   7   1      364.11      370.93     17.86 o 
  17   7   1        6.90       27.22     12.44 o 
  18   7   1      128.84      111.14     13.88 o 
  19   7   1        0.49       -5.75     11.32 o 
  20   7   1      171.33      169.07     18.75 o 
  21   7   1        0.08      -11.41     16.56 o 
  22   7   1        3.62       27.26     18.01 o 
  23   7   1       13.86       23.31     18.80 o 
  24   7   1       69.12       79.65     20.41 o 
  25   7   1        4.77        6.75     23.16 o 
   1   8   1      451.32      447.06     11.47 o 
   2   8   1       36.73       54.19     10.82 o 
   3   8   1      167.54      168.53      7.68 o 
   4   8   1      925.76      942.14     17.29 o 
   5   8   1      337.13      337.42     10.02 o 
   6   8   1      608.43      627.67     14.10 o 
   7   8   1      137.15      171.37     12.69 o 
   8   8   1      329.24      312.30     16.33 o 
   9   8   1       86.97       50.34     11.70 o 
  10   8   1       15.78       12.49     14.76 o 
  11   8   1       76.44       85.71     11.36 o 
  12   8   1      873.06      800.28     23.11 o 
  13   8   1        8.23        9.87     10.29 o 
  14   8   1      152.50      171.59     29.62 o 
  15   8   1      756.35      691.02     22.96 o 
  16   8   1      235.64      274.08     17.36 o 
  17   8   1       36.18        8.99     13.89 o 
  18   8   1       63.80       60.81     13.84 o 
  19   8   1        1.17       11.31     16.18 o 
  20   8   1        4.19       12.38     17.41 o 
  21   8   1        0.47       -6.39     13.38 o 
  22   8   1       11.72       21.13     17.13 o 
  23   8   1        2.11      -24.21     19.03 o 
  24   8   1        5.89       -8.95     19.97 o 
  25   8   1        0.19      -31.99     27.34 o 
   1   9   1      489.05      486.11     12.66 o 
   2   9   1     6506.52     6311.00     85.34 o 
   3   9   1      121.89      138.05      8.61 o 
   4   9   1      318.21      328.83     11.31 o 
   5   9   1       32.12       33.39      8.07 o 
   6   9   1     5448.50     5203.22     72.40 o 
   7   9   1        0.73       -1.87      8.73 o 
   8   9   1      232.15      238.94     16.00 o 
   9   9   1        6.62       11.04     12.80 o 
  10   9   1     1019.72     1023.59     31.02 o 
  11   9   1        0.12        9.91     12.98 o 
  12   9   1      848.11      875.38     29.19 o 
  13   9   1       16.69       31.71     12.96 o 
  14   9   1      216.61      204.10     22.29 o 
  15   9   1      147.52      150.90     16.19 o 
  16   9   1      988.55      994.52     29.70 o 
  17   9   1       80.08       55.84     15.86 o 
  18   9   1       46.70       43.06     14.56 o 
  19   9   1       30.12       30.46     16.01 o 
  20   9   1      362.73      363.39     23.33 o 
  21   9   1        1.38       27.22     18.96 o 
  22   9   1       28.85       16.02     19.39 o 
  23   9   1        0.07      -14.37     19.44 o 
  24   9   1      232.14      252.05     33.05 o 
   1  10   1      114.99      121.80      8.83 o 
   2  10   1    10501.17    10481.18    130.12 o 
   3  10   1      494.28      504.51     13.70 o 
   4  10   1      164.83      150.65     10.26 o 
   5  10   1      281.37      250.92     11.73 o 
   6  10   1     5029.85     4883.72     74.65 o 
   7  10   1        1.20        2.57      9.65 o 
   8  10   1     1491.80     1403.90     35.70 o 
   9  10   1       23.08        4.52     13.48 o 
  10  10   1     3812.75     3682.65     73.30 o 
  11  10   1       94.32      121.17     16.31 o 
  12  10   1     1069.35     1106.52     39.30 o 
  13  10   1        2.82       -5.81     13.55 o 
  14  10   1      735.74      734.83     24.95 o 
  15  10   1       69.71       52.32     15.48 o 
  16  10   1     1078.70     1137.11     32.20 o 
  17  10   1       82.74       84.03     16.81 o 
  18  10   1      115.85      114.51     16.26 o 
  19  10   1       13.60       23.95     15.68 o 
  20  10   1      657.11      687.01     38.85 o 
  21  10   1       30.66        8.74     19.96 o 
  22  10   1       39.68       41.66     20.52 o 
  23  10   1        0.49       -8.17     27.43 o 
   1  11   1      504.89      508.38     16.35 o 
   2  11   1     7321.53     7306.47     99.87 o 
   3  11   1       62.37       59.57     10.08 o 
   4  11   1      553.23      514.11     26.03 o 
   5  11   1       80.97       68.38     10.36 o 
   6  11   1     5430.06     5420.77     76.35 o 
   7  11   1       36.50       42.35     14.78 o 
   8  11   1     2578.81     2368.21     52.13 o 
   9  11   1       32.25       32.38     14.87 o 
  10  11   1     3963.88     4142.63     82.15 o 
  11  11   1       17.64       26.82     16.54 o 
  12  11   1     2146.36     2067.44     62.41 o 
  13  11   1       29.99       32.23     17.67 o 
  14  11   1     2009.77     1998.32     42.98 o 
  15  11   1        5.75       -8.29     15.57 o 
  16  11   1      886.91      917.51     28.63 o 
  17  11   1       52.87       47.46     17.07 o 
  18  11   1      437.34      418.41     20.21 o 
  19  11   1        7.67        3.39     15.92 o 
  20  11   1      708.73      698.54     40.60 o 
  21  11   1       19.99       43.50     20.65 o 
  22  11   1      123.45      110.24     30.45 o 
   1  12   1      241.34      273.13     13.48 o 
   2  12   1     8956.92     8964.66    121.57 o 
   3  12   1        6.40       12.33      9.28 o 
   4  12   1      435.52      447.07     18.81 o 
   5  12   1      130.94      129.89     14.77 o 
   6  12   1     7575.62     7658.19    125.19 o 
   7  12   1      132.69      121.56     17.40 o 
   8  12   1      609.89      596.48     25.11 o 
   9  12   1       25.66       19.06     16.49 o 
  10  12   1     2638.74     2686.72     59.24 o 
  11  12   1       10.53       28.72     17.20 o 
  12  12   1     1389.45     1346.38     39.06 o 
  13  12   1       67.09       60.10     19.06 o 
  14  12   1     1216.03     1144.15     44.37 o 
  15  12   1      145.98      165.20     19.13 o 
  16  12   1      961.10      891.98     30.23 o 
  17  12   1       63.75       47.08     18.04 o 
  18  12   1      210.76      234.89     18.97 o 
  19  12   1       15.19       -3.61     16.62 o 
  20  12   1      579.37      573.73     35.52 o 
  21  12   1       18.79      -17.48     27.90 o 
   1  13   1       71.57       87.28     13.54 o 
   2  13   1     6320.80     6382.50     89.56 o 
   3  13   1        4.99        6.92     11.26 o 
   4  13   1      284.46      257.66     14.18 o 
   5  13   1        0.47       10.03     12.88 o 
   6  13   1     3472.58     3496.72     64.23 o 
   7  13   1        9.72       13.48     16.67 o 
   8  13   1      764.92      736.86     29.45 o 
   9  13   1        3.06        2.39     17.57 o 
  10  13   1     2117.72     2104.35     51.52 o 
  11  13   1        2.08       -3.35     18.34 o 
  12  13   1      761.17      759.58     30.81 o 
  13  13   1       10.62       13.37     16.55 o 
  14  13   1      339.26      319.22     21.55 o 
  15  13   1       55.89       37.72     18.11 o 
  16  13   1     1191.78     1193.49     35.46 o 
  17  13   1       12.43       -1.48     18.16 o 
  18  13   1      114.51      120.50     18.44 o 
  19  13   1        0.66       -0.59     17.00 o 
  20  13   1      447.25      442.16     28.47 o 
   1  14   1       28.42       21.73     13.94 o 
   2  14   1     1568.29     1651.26     42.63 o 
   3  14   1      108.87      104.40     17.13 o 
   4  14   1      117.88       70.71     14.44 o 
   5  14   1        4.54       11.52     14.60 o 
   6  14   1     1306.32     1336.32     39.50 o 
   7  14   1       19.63       29.28     18.03 o 
   8  14   1      369.96      335.86     23.30 o 
   9  14   1       22.30       34.88     33.22 o 
  10  14   1      855.46      835.72     32.62 o 
  11  14   1       20.90       12.98     19.79 o 
  12  14   1      304.05      282.51     24.26 o 
  13  14   1       63.50       73.07     18.79 o 
  14  14   1      278.06      321.21     22.41 o 
  15  14   1        0.07       13.13     21.56 o 
  16  14   1      236.87      241.15     21.76 o 
  17  14   1       17.30       29.87     19.51 o 
  18  14   1       99.02      108.36     29.09 o 
   1  15   1       18.86       18.04     16.66 o 
   2  15   1       11.14       11.82     16.67 o 
   3  15   1      240.05      244.60     20.53 o 
   4  15   1       25.15       35.04     16.22 o 
   5  15   1        7.43        5.50     22.93 o 
   6  15   1      191.30      193.03     26.17 o 
   7  15   1        4.32      -30.06     18.78 o 
   8  15   1        6.00       -5.20     19.29 o 
   9  15   1        5.15       29.72     38.29 o 
  10  15   1        1.75      -16.24     20.20 o 
  11  15   1       18.17       10.57     20.81 o 
  12  15   1       57.98       92.79     30.74 o 
  13  15   1       46.66       32.51     18.53 o 
  14  15   1      121.42      134.09     20.34 o 
  15  15   1       49.40       36.54     23.42 o 
  16  15   1        7.32      -44.03     22.02 o 
  17  15   1        2.06       24.15     26.28 o 
   1  16   1       12.30       45.23     21.99 o 
   2  16   1      193.78      213.67     24.54 o 
   3  16   1        0.80       26.42     18.36 o 
   4  16   1      122.67      125.89     22.40 o 
   5  16   1        0.36        4.96     23.18 o 
   6  16   1      353.94      391.09     39.41 o 
   7  16   1        0.23       -4.96     24.17 o 
   8  16   1       91.42       65.17     26.33 o 
   9  16   1       13.32       -0.73     29.14 o 
  10  16   1       60.13       75.72     23.99 o 
  11  16   1        9.19       40.76     22.01 o 
  12  16   1      158.21      194.32     24.93 o 
  13  16   1        5.33        0.89     18.48 o 
  14  16   1       34.99       51.02     23.50 o 
  15  16   1        0.01       -8.29     32.52 o 
   1  17   1        0.10       26.76     23.75 o 
   2  17   1      594.46      697.26     34.06 o 
   3  17   1       87.41      104.82     28.10 o 
   4  17   1      161.83      222.55     38.27 o 
   5  17   1       14.92       28.35     14.10 o 
   6  17   1      794.07      910.12     65.60 o 
   7  17   1        7.53       -2.48     33.19 o 
   8  17   1       93.03       80.73     27.67 o 
   9  17   1       28.37       73.93     27.51 o 
  10  17   1      121.55      189.69     42.28 o 
  11  17   1       12.64       41.59     22.13 o 
  12  17   1      423.17      400.93     32.07 o 
   1  18   1       23.47       35.86     24.61 o 
   2  18   1     1638.15     1747.41     77.03 o 
   3  18   1        3.26       39.63     34.95 o 
   4  18   1        3.17       46.22     35.72 o 
   5  18   1       40.30       64.72     35.92 o 
   6  18   1      678.79      613.72     85.98 o 
   7  18   1       17.64       47.06     86.73 o 
   8  18   1      149.33      153.00     70.07 o 
   9  18   1        0.51       10.33     27.67 o 
   1  19   1        4.76       17.44     45.04 o 
   2  19   1     1109.07     1196.55     62.20 o 
   0   0   2    34259.49    35255.57   1181.95 o 
   1   0   2       81.92      116.17      8.73 o 
   2   0   2     5855.07     6677.12    225.70 o 
   3   0   2     2348.83     2715.95     94.49 o 
   4   0   2    45968.77    45811.84   1533.75 o 
   5   0   2      535.57      653.56     20.87 o 
   6   0   2     1616.42     1641.93     30.78 o 
   7   0   2     2384.93     2874.33     53.27 o 
   8   0   2    25431.51    26963.75    451.85 o 
   9   0   2     2182.94     2316.77     42.87 o 
  10   0   2     8716.41     8857.45    174.65 o 
  11   0   2      296.75      312.04     13.47 o 
  12   0   2     6459.21     6156.51     95.32 o 
  13   0   2      123.32      160.43     13.74 o 
  14   0   2     3391.16     3406.40     62.21 o 
  15   0   2        0.75       -4.50      9.37 o 
  16   0   2     2085.63     2049.61     41.61 o 
  17   0   2      184.76      201.38     13.87 o 
  18   0   2     4819.01     4757.90     86.03 o 
  19   0   2      195.94      171.13     17.74 o 
  20   0   2      373.32      341.39     27.11 o 
  21   0   2      191.50      207.32     25.40 o 
  22   0   2     2430.87     2588.72     77.65 o 
  23   0   2      240.03      204.42     64.70 o 
  24   0   2        8.38       -8.38     24.30 o 
  25   0   2        0.37       35.59     26.61 o 
  26   0   2      320.58      319.31     40.74 o 
  27   0   2        3.78      -10.08     47.54 o 
   0   1   2    75517.36    77780.26   2604.94 o 
   1   1   2       23.58       25.96      4.83 o 
   2   1   2      388.26      388.92     18.19 o 
   3   1   2     1800.59     1880.21     49.92 o 
   4   1   2    35275.83    35251.50    681.62 o 
   5   1   2      580.80      593.79     12.32 o 
   6   1   2     7259.35     7705.76    106.74 o 
   7   1   2     2427.66     2638.41     38.80 o 
   8   1   2    15282.16    15434.36    196.67 o 
   9   1   2       67.29       79.94      5.01 o 
  10   1   2     7225.86     7245.89     78.83 o 
  11   1   2       31.46       36.86      4.37 o 
  12   1   2     6569.69     6619.01     72.65 o 
  13   1   2       17.64       21.05      4.87 o 
  14   1   2     3394.73     3356.84     43.37 o 
  15   1   2       72.37       55.51      8.14 o 
  16   1   2      801.54      802.10     16.37 o 
  17   1   2       32.80       45.24      8.94 o 
  18   1   2     2049.41     2146.49     33.94 o 
  19   1   2        1.66       27.72     10.71 o 
  20   1   2      290.61      254.05     14.29 o 
  21   1   2        1.61       25.53     13.50 o 
  22   1   2      929.92      994.95     31.52 o 
  23   1   2       53.33       21.47     19.73 o 
  24   1   2       30.33       34.47     17.79 o 
  25   1   2       15.63       30.16     18.53 o 
  26   1   2      291.23      300.87     25.19 o 
  27   1   2        0.21       21.00     33.40 o 
   0   2   2    11741.19    12086.13    403.29 o 
   1   2   2     1473.21     1473.23     85.17 o 
   2   2   2     7849.51     8216.03    160.36 o 
   3   2   2      659.87      703.66     15.37 o 
   4   2   2    11325.93    11389.37    172.90 o 
   5   2   2     2960.42     3204.33     46.30 o 
   6   2   2     1453.93     1452.41     22.77 o 
   7   2   2      368.86      457.77      9.61 o 
   8   2   2     7796.08     7702.20     93.64 o 
   9   2   2       21.50       19.96      3.90 o 
  10   2   2      941.16      880.29     16.43 o 
  11   2   2      204.21      219.83      6.31 o 
  12   2   2     5440.35     5427.92     60.19 o 
  13   2   2      277.81      282.64      8.31 o 
  14   2   2     4813.54     4816.51     60.58 o 
  15   2   2       16.28       29.46      7.10 o 
  16   2   2     1832.56     1766.37     33.74 o 
  17   2   2       45.17       48.45      8.60 o 
  18   2   2      977.49      962.64     22.50 o 
  19   2   2      130.94      151.23     12.38 o 
  20   2   2       80.73       82.05     12.08 o 
  21   2   2        4.87       -5.60     11.53 o 
  22   2   2      298.26      276.61     15.89 o 
  23   2   2       67.21      103.57     16.21 o 
  24   2   2       24.47       34.14     17.65 o 
  25   2   2       43.36       53.84     19.78 o 
  26   2   2      234.61      269.42     32.83 o 
  27   2   2        6.36      -12.92     38.79 o 
   0   3   2     1249.08     1243.06     34.99 o 
   1   3   2     1826.25     1914.55     26.73 o 
   2   3   2     1107.41     1171.51     19.02 o 
   3   3   2       20.78       31.93      3.39 o 
   4   3   2     7531.96     7689.90     87.99 o 
   5   3   2      249.82      281.72      6.93 o 
   6   3   2       38.43       25.27      3.74 o 
   7   3   2     1412.69     1639.87     21.05 o 
   8   3   2     2349.62     2362.88     29.16 o 
   9   3   2     1693.61     1814.18     23.36 o 
  10   3   2       34.25       45.97      4.32 o 
  11   3   2      219.89      222.53      7.50 o 
  12   3   2       63.89       58.20      6.32 o 
  13   3   2      370.42      355.71     10.17 o 
  14   3   2      849.09      814.21     19.17 o 
  15   3   2       97.47      113.95      9.60 o 
  16   3   2      641.26      603.10     18.64 o 
  17   3   2       24.65       36.04     10.10 o 
  18   3   2      380.11      372.51     21.35 o 
  19   3   2       27.28       38.12      9.49 o 
  20   3   2        3.67       -0.89     10.58 o 
  21   3   2       29.35       39.51     15.76 o 
  22   3   2       87.77       88.17     13.89 o 
  23   3   2       59.34       54.74     13.93 o 
  24   3   2        1.33        8.24     14.06 o 
  25   3   2       17.10       21.03     26.85 o 
  26   3   2      113.30      102.53     30.29 o 
  27   3   2       31.45       26.52     38.61 o 
   0   4   2     2494.43     2991.19     62.25 o 
   1   4   2      275.34      321.02      7.83 o 
   2   4   2     1970.66     2139.54     36.87 o 
   3   4   2       39.74       38.34      3.52 o 
   4   4   2      156.94      157.06      5.18 o 
   5   4   2        1.60       -3.51      3.25 o 
   6   4   2        0.26       -2.35      3.07 o 
   7   4   2      201.14      226.34      7.35 o 
   8   4   2       12.14       10.30      3.85 o 
   9   4   2       43.64       45.02      4.49 o 
  10   4   2       68.99       80.91      6.69 o 
  11   4   2       32.89       35.07      6.79 o 
  12   4   2       27.36       29.49      9.47 o 
  13   4   2      118.59      109.38      9.49 o 
  14   4   2      614.61      569.90     14.93 o 
  15   4   2       72.28       47.62      9.35 o 
  16   4   2      396.25      332.49     13.55 o 
  17   4   2        8.84        4.81     13.91 o 
  18   4   2        0.72       18.27     10.73 o 
  19   4   2       49.21       31.26     11.79 o 
  20   4   2       27.66       23.28     11.90 o 
  21   4   2       12.49       15.74     12.52 o 
  22   4   2        0.27       -9.13      9.16 o 
  23   4   2        2.76       -2.68     14.75 o 
  24   4   2        0.02       16.10     18.65 o 
  25   4   2       10.78       13.49     18.27 o 
  26   4   2        2.83        5.34     28.11 o 
   0   5   2    12195.31    12570.76    533.40 o 
   1   5   2     1925.74     2231.37     29.65 o 
   2   5   2      403.43      379.75     10.44 o 
   3   5   2      193.03      228.59      8.07 o 
   4   5   2     8813.41     9338.49    107.08 o 
   5   5   2       76.65      105.80      5.19 o 
   6   5   2      803.08      798.48     14.19 o 
   7   5   2       28.58       27.81      5.47 o 
   8   5   2     2538.49     2480.65     38.68 o 
   9   5   2      789.42      824.99     17.65 o 
  10   5   2      165.83      177.78      9.54 o 
  11   5   2      430.72      458.80     13.86 o 
  12   5   2      221.85      214.73      9.99 o 
  13   5   2      181.38      179.69     11.27 o 
  14   5   2      643.12      632.83     16.51 o 
  15   5   2       20.35        1.58      8.79 o 
  16   5   2      102.51       84.41     10.97 o 
  17   5   2        0.33      -17.54      9.97 o 
  18   5   2      591.77      602.72     18.33 o 
  19   5   2       34.09       39.28     11.80 o 
  20   5   2        6.92       20.35     12.27 o 
  21   5   2        2.77        0.24     14.37 o 
  22   5   2       52.37       65.22     17.98 o 
  23   5   2        0.13       14.73     17.35 o 
  24   5   2        0.01      -20.62     17.66 o 
  25   5   2       38.73       16.99     12.01 o 
  26   5   2      192.63      181.60     26.91 o 
   0   6   2    17334.61    17427.84    298.04 o 
   1   6   2       55.15       65.21      7.58 o 
   2   6   2        2.62        5.39      4.22 o 
   3   6   2       28.12       35.40      4.67 o 
   4   6   2     7835.84     7531.71    100.06 o 
   5   6   2      659.21      601.10     14.46 o 
   6   6   2      916.16      906.84     15.22 o 
   7   6   2        2.91       -0.43      5.75 o 
   8   6   2     8197.72     8177.59    107.79 o 
   9   6   2      197.48      173.59      8.65 o 
  10   6   2     2548.58     2339.10     38.19 o 
  11   6   2      188.66      204.90     10.62 o 
  12   6   2     4869.49     4651.67     69.56 o 
  13   6   2       87.14      100.35      9.36 o 
  14   6   2     2140.77     2081.96     33.81 o 
  15   6   2        1.11        5.51      9.12 o 
  16   6   2      570.72      556.70     16.43 o 
  17   6   2      145.05      158.99     12.95 o 
  18   6   2     1770.97     1758.12     33.49 o 
  19   6   2        2.11       -2.09     11.80 o 
  20   6   2      265.57      277.84     19.85 o 
  21   6   2       29.99       12.28     16.57 o 
  22   6   2      661.90      708.83     27.96 o 
  23   6   2        2.20       -3.54     18.36 o 
  24   6   2        0.07      -29.14     18.69 o 
  25   6   2        5.45       -1.06     19.35 o 
  26   6   2      179.80      173.58     30.58 o 
   0   7   2    15348.52    14995.93    257.99 o 
   1   7   2       38.01       34.61      5.70 o 
   2   7   2      852.31      875.29     15.82 o 
   3   7   2      344.98      350.77     12.17 o 
   4   7   2    22610.37    22095.38    266.75 o 
   5   7   2        3.66        3.68      6.20 o 
   6   7   2     2673.63     2512.64     37.31 o 
   7   7   2      434.21      454.09     11.03 o 
   8   7   2    10858.69    11054.91    144.63 o 
   9   7   2       32.58       14.18      8.06 o 
  10   7   2     6479.06     6151.57     89.92 o 
  11   7   2       47.34       65.36      9.67 o 
  12   7   2     2769.35     2745.31     45.07 o 
  13   7   2       10.62       -4.29      9.12 o 
  14   7   2     3307.71     3117.60     65.47 o 
  15   7   2       40.74       22.57      9.09 o 
  16   7   2     1675.99     1576.69     29.06 o 
  17   7   2        5.38       14.72     11.08 o 
  18   7   2      820.45      790.16     24.53 o 
  19   7   2        1.09        0.61     15.75 o 
  20   7   2      112.15       80.94     18.00 o 
  21   7   2       42.91       66.36     20.19 o 
  22   7   2     1103.76     1096.75     34.87 o 
  23   7   2        2.90        0.45     18.79 o 
  24   7   2        7.78       55.83     19.96 o 
  25   7   2       42.35      102.23     29.45 o 
   0   8   2    21468.68    20881.47    357.72 o 
   1   8   2      153.81      156.40      7.72 o 
   2   8   2        6.43        6.17      5.78 o 
   3   8   2        1.74        5.76      4.17 o 
   4   8   2    16341.83    15987.56    208.82 o 
   5   8   2       84.16       89.64      8.06 o 
   6   8   2     1675.22     1552.95     26.53 o 
   7   8   2      124.95      151.20     10.24 o 
   8   8   2     9312.21     9138.17    131.53 o 
   9   8   2       46.71       72.94     11.29 o 
  10   8   2     3078.19     2978.57     48.17 o 
  11   8   2      110.33      105.78     10.69 o 
  12   8   2     3955.85     3945.80     61.55 o 
  13   8   2      117.52      123.92     12.88 o 
  14   8   2     1733.18     1652.11     33.76 o 
  15   8   2       22.52       14.49     10.81 o 
  16   8   2      848.21      858.86     29.10 o 
  17   8   2       11.73       22.55     16.04 o 
  18   8   2     2277.55     2361.82     61.82 o 
  19   8   2       48.95       45.78     18.02 o 
  20   8   2      120.93      106.51     18.13 o 
  21   8   2        1.23        5.38     18.26 o 
  22   8   2      891.20      909.11     59.96 o 
  23   8   2        1.75       16.00     19.56 o 
  24   8   2        6.06        3.97     42.54 o 
   0   9   2    17500.03    17255.10    297.12 o 
   1   9   2       38.15       45.09      7.99 o 
   2   9   2      107.77      101.56      9.85 o 
   3   9   2        5.70       24.09      8.24 o 
   4   9   2     6622.20     6375.23     87.15 o 
   5   9   2      314.14      313.98     14.09 o 
   6   9   2     1229.42     1100.31     23.30 o 
   7   9   2      123.11      111.06     10.84 o 
   8   9   2     5207.66     5111.26     85.40 o 
   9   9   2      574.50      550.33     30.17 o 
  10   9   2      905.89      892.08     25.20 o 
  11   9   2       22.87        0.57     12.10 o 
  12   9   2     3996.72     3907.12     68.12 o 
  13   9   2      269.42      231.42     14.33 o 
  14   9   2     1847.64     1739.76     34.46 o 
  15   9   2        3.95       -4.32     13.69 o 
  16   9   2      234.69      218.57     17.75 o 
  17   9   2      218.68      220.50     18.29 o 
  18   9   2     1765.68     1784.13     46.44 o 
  19   9   2        0.24        4.17     18.38 o 
  20   9   2      173.51      109.61     25.19 o 
  21   9   2       31.80       25.86     17.30 o 
  22   9   2      217.67      263.91     23.16 o 
  23   9   2        1.48      -16.94     19.83 o 
  24   9   2       14.89       49.54     28.81 o 
   0  10   2     2503.05     2411.02     61.78 o 
   1  10   2      630.36      624.25     16.92 o 
   2  10   2     1040.91     1057.09     24.10 o 
   3  10   2      726.93      685.27     17.86 o 
   4  10   2     5306.76     5111.78     84.27 o 
   5  10   2       64.61       74.28     10.01 o 
   6  10   2      465.84      473.78     15.11 o 
   7  10   2      124.07      115.56     11.60 o 
   8  10   2     2183.92     2278.76     44.81 o 
   9  10   2       76.72       72.73     15.00 o 
  10  10   2      351.85      330.92     16.91 o 
  11  10   2      105.03       87.69     16.88 o 
  12  10   2      450.61      480.33     20.37 o 
  13  10   2        0.66      -16.46     13.76 o 
  14  10   2     1143.19     1136.85     32.54 o 
  15  10   2       15.33       45.51     15.92 o 
  16  10   2      767.81      825.23     31.08 o 
  17  10   2        4.61       29.04     16.54 o 
  18  10   2       45.50       88.22     17.95 o 
  19  10   2      156.98      166.37     23.24 o 
  20  10   2       38.92       24.85     17.40 o 
  21  10   2        2.72      -18.06     19.58 o 
  22  10   2       89.59      136.12     21.64 o 
  23  10   2       18.69      -25.54     27.59 o 
   0  11   2       13.23       22.86     16.86 o 
   1  11   2        1.26        9.32     10.78 o 
   2  11   2       64.09       66.72      9.96 o 
   3  11   2       77.17       75.88     10.49 o 
   4  11   2      510.46      504.43     17.21 o 
   5  11   2       56.05       51.28     10.43 o 
   6  11   2        3.51       -2.43     11.01 o 
   7  11   2       12.53       -4.22     11.38 o 
   8  11   2      446.28      422.53     19.24 o 
   9  11   2       10.90      -11.24     17.35 o 
  10  11   2      180.92      150.44     16.00 o 
  11  11   2       59.09       52.81     14.58 o 
  12  11   2       92.70       98.11     15.95 o 
  13  11   2       63.71       71.00     15.87 o 
  14  11   2       32.19       31.54     19.23 o 
  15  11   2        0.29       13.88     16.00 o 
  16  11   2      273.57      260.62     20.04 o 
  17  11   2        0.90      -10.82     17.08 o 
  18  11   2       47.85       30.05     17.63 o 
  19  11   2       13.96        6.12     22.58 o 
  20  11   2       14.69       10.50     17.94 o 
  21  11   2        0.21      -16.59     19.78 o 
  22  11   2      104.53      107.90     30.93 o 
   0  12   2      116.17      154.41     19.77 o 
   1  12   2      297.01      293.82     15.97 o 
   2  12   2      205.89      223.75     15.20 o 
   3  12   2       50.20       46.70     11.52 o 
   4  12   2      246.45      255.05     16.47 o 
   5  12   2       40.55       35.33     11.16 o 
   6  12   2        7.36       10.53     11.93 o 
   7  12   2        2.87       -3.11     13.51 o 
   8  12   2      142.29      172.92     16.38 o 
   9  12   2        1.26       -1.03     16.39 o 
  10  12   2        4.41       16.57     14.83 o 
  11  12   2        1.96       -7.58     14.79 o 
  12  12   2       33.36       26.44     16.02 o 
  13  12   2       30.82       38.85     16.19 o 
  14  12   2      279.90      264.89     19.66 o 
  15  12   2       53.29       48.22     17.47 o 
  16  12   2      278.15      276.76     20.76 o 
  17  12   2        4.85       -0.46     17.59 o 
  18  12   2        9.54       -2.64     18.30 o 
  19  12   2       73.40       94.23     28.00 o 
  20  12   2        2.09       -6.08     18.73 o 
  21  12   2        0.02        7.79     61.16 o 
   0  13   2     1984.87     2126.36     72.68 o 
   1  13   2        0.35       17.43     13.25 o 
   2  13   2        2.25       20.53     13.21 o 
   3  13   2       33.57       20.27      8.13 o 
   4  13   2     2022.84     2066.31     40.49 o 
   5  13   2      141.64      163.98     14.61 o 
   6  13   2      295.86      304.21     17.09 o 
   7  13   2       14.52       27.73     16.85 o 
   8  13   2      971.26     1059.94     51.75 o 
   9  13   2       12.60       24.07     17.74 o 
  10  13   2      620.62      601.79     24.13 o 
  11  13   2       49.95       65.85     16.39 o 
  12  13   2      197.91      180.81     18.84 o 
  13  13   2      121.64      134.65     22.15 o 
  14  13   2      287.74      271.37     21.10 o 
  15  13   2        0.13       -3.67     17.23 o 
  16  13   2       65.71       82.24     18.75 o 
  17  13   2       21.42       41.84     18.70 o 
  18  13   2      219.74      201.37     21.63 o 
  19  13   2        3.55       -2.89     21.38 o 
   0  14   2     4666.33     4684.30    106.78 o 
   1  14   2        0.72       11.50     17.48 o 
   2  14   2        5.65       12.06     16.92 o 
   3  14   2      109.27       99.25     15.13 o 
   4  14   2     3220.82     3271.35     56.81 o 
   5  14   2        3.34        6.65     10.40 o 
   6  14   2      240.98      234.03     25.59 o 
   7  14   2        0.23       -4.71     22.27 o 
   8  14   2     1993.97     2016.84     50.26 o 
   9  14   2      107.46      115.16     18.53 o 
  10  14   2      598.01      592.48     24.74 o 
  11  14   2       74.11       92.15     17.77 o 
  12  14   2      702.67      689.87     26.67 o 
  13  14   2       31.94       20.93     18.05 o 
  14  14   2      462.44      431.95     26.60 o 
  15  14   2       23.11       30.97     18.99 o 
  16  14   2       87.70       81.33     19.60 o 
  17  14   2        3.30        5.70     19.35 o 
  18  14   2      376.69      287.11     31.07 o 
   0  15   2     3330.01     3395.13     83.51 o 
   1  15   2        8.57       24.36     15.29 o 
   2  15   2       45.05       70.48     15.95 o 
   3  15   2        0.96       14.95     17.16 o 
   4  15   2     2693.38     2926.14     83.27 o 
   5  15   2        1.05       -6.63     19.92 o 
   6  15   2      545.58      553.38     33.62 o 
   7  15   2        0.57        5.59     23.81 o 
   8  15   2     1990.96     2002.89     66.48 o 
   9  15   2        1.12        2.91     19.59 o 
  10  15   2      973.39     1010.67     34.58 o 
  11  15   2        3.41       -5.48     17.90 o 
  12  15   2     1170.10     1152.45     38.07 o 
  13  15   2        7.91       21.46     18.72 o 
  14  15   2      709.67      664.58     68.29 o 
  15  15   2        0.38        5.97     19.07 o 
  16  15   2      303.44      350.71     26.93 o 
   0  16   2     3279.23     3339.84     82.73 o 
   1  16   2       68.46       90.66     19.28 o 
   2  16   2       84.21      109.81     19.96 o 
   3  16   2       10.75       15.67     21.41 o 
   4  16   2     2354.92     2491.14     85.35 o 
   5  16   2      133.23      110.14     36.17 o 
   6  16   2      398.21      453.92     39.06 o 
   7  16   2      178.45      205.77     28.85 o 
   8  16   2     1185.64     1288.77     65.90 o 
   9  16   2       11.21      -17.24     26.12 o 
  10  16   2      445.76      459.85     34.42 o 
  11  16   2        0.70       -0.03     21.38 o 
  12  16   2      667.01      703.07     32.20 o 
  13  16   2       63.39       48.79     22.30 o 
  14  16   2      401.41      391.64     27.51 o 
   0  17   2     1073.79     1274.64     61.41 o 
   1  17   2       37.32       40.09     23.46 o 
   2  17   2       45.85       86.92     24.57 o 
   3  17   2       25.08       -0.38     24.58 o 
   4  17   2     1244.44     1284.43     49.15 o 
   5  17   2       39.72       46.96     42.15 o 
   6  17   2       15.36        2.11     23.91 o 
   7  17   2       31.81        9.69     26.26 o 
   8  17   2      793.59      847.41     58.07 o 
   9  17   2      211.60      235.46     30.76 o 
  10  17   2       42.62       56.23     27.79 o 
  11  17   2        1.54       20.64     36.51 o 
   0  18   2      342.50      427.49     78.56 o 
   1  18   2        3.64       23.14     25.29 o 
   2  18   2        0.84       -8.02     40.17 o 
   3  18   2        5.14       78.72     29.99 o 
   4  18   2      313.46      333.73     42.32 o 
   5  18   2        0.44       18.69     11.52 o 
   6  18   2       71.54       79.05     28.59 o 
   7  18   2        7.81       53.39     26.91 o 
   8  18   2      255.01      236.30     40.84 o 
   1   1   3       64.76       66.95      3.82 o 
   2   1   3     2135.09     2156.54     26.40 o 
   3   1   3       27.45       53.06     11.63 o 
   4   1   3     2413.20     2551.17     30.88 o 
   5   1   3     3510.16     4147.72     48.73 o 
   6   1   3     4710.52     4916.40     60.95 o 
   7   1   3      110.83      119.89      4.94 o 
   8   1   3       16.80        8.55      4.70 o 
   9   1   3       13.22       13.06      4.41 o 
  10   1   3      669.76      594.99     11.42 o 
  11   1   3      340.96      343.41      8.63 o 
  12   1   3     1371.19     1415.93     21.08 o 
  13   1   3      225.24      214.56      9.00 o 
  14   1   3      265.16      299.98     10.79 o 
  15   1   3       38.75       53.88      8.14 o 
  16   1   3      816.62      814.15     20.06 o 
  17   1   3        0.09        1.27      9.86 o 
  18   1   3      330.79      337.03     20.65 o 
  19   1   3        2.67      -14.11     12.78 o 
  20   1   3       51.51       45.30     15.57 o 
  21   1   3      313.52      338.21     20.59 o 
  22   1   3       17.71      -16.03     16.42 o 
  23   1   3        0.22      -13.32     29.08 o 
  24   1   3      250.58      244.70     21.40 o 
  25   1   3       34.27       15.82     19.10 o 
  26   1   3        6.77       19.50     19.49 o 
   1   2   3      807.65      832.50     12.26 o 
   2   2   3    17388.44    18477.40    238.81 o 
   3   2   3      151.66      189.55      4.57 o 
   4   2   3       94.87      146.11      5.90 o 
   5   2   3      992.59     1138.08     15.41 o 
   6   2   3    14367.39    14581.33    174.54 o 
   7   2   3       35.99       70.91     10.96 o 
   8   2   3     2459.75     2361.58     31.33 o 
   9   2   3      393.82      388.66      9.05 o 
  10   2   3     5705.83     5797.01     71.98 o 
  11   2   3       71.11       70.64      5.75 o 
  12   2   3     1029.52     1038.74     17.92 o 
  13   2   3      384.61      355.43     15.10 o 
  14   2   3     1360.07     1374.06     30.09 o 
  15   2   3       58.95       70.94      9.43 o 
  16   2   3     1056.21     1101.76     25.89 o 
  17   2   3        7.64       -7.60     10.00 o 
  18   2   3      462.14      470.30     16.34 o 
  19   2   3       75.95       96.76     12.17 o 
  20   2   3     1050.00     1042.51     37.08 o 
  21   2   3       54.38       20.04      8.71 o 
  22   2   3        1.02       20.20     16.28 o 
  23   2   3       31.70       37.47     18.03 o 
  24   2   3      236.21      293.46     22.56 o 
  25   2   3        2.62        5.63     18.84 o 
  26   2   3       29.71       17.49     19.91 o 
   1   3   3      234.91      240.72      6.63 o 
   2   3   3    25309.29    25195.73    285.02 o 
   3   3   3     4028.67     4336.18     46.23 o 
   4   3   3     3848.85     4033.16     43.29 o 
   5   3   3     1887.41     2128.46     26.81 o 
   6   3   3    14714.31    14394.33    173.26 o 
   7   3   3     2114.33     2201.42     29.66 o 
   8   3   3     6191.49     6205.59     76.39 o 
   9   3   3       53.48       65.28      6.12 o 
  10   3   3     6978.50     6956.85     86.10 o 
  11   3   3       80.99       97.79      7.03 o 
  12   3   3     6397.75     6194.63     77.60 o 
  13   3   3      478.34      444.45     13.00 o 
  14   3   3     3474.31     3332.18     51.60 o 
  15   3   3      126.74      152.30     10.93 o 
  16   3   3     3300.84     3302.54     58.93 o 
  17   3   3       32.90       37.26     12.07 o 
  18   3   3      445.59      435.17     16.46 o 
  19   3   3       30.02       40.39     11.95 o 
  20   3   3     1462.74     1449.60     30.13 o 
  21   3   3       77.64       73.08     13.95 o 
  22   3   3       82.98       90.44     16.23 o 
  23   3   3       92.90       76.33     29.93 o 
  24   3   3      438.20      459.84     28.44 o 
  25   3   3       14.00        3.08     23.04 o 
  26   3   3       25.95       33.05     22.22 o 
   1   4   3      125.63      106.88      5.92 o 
   2   4   3    37592.78    38400.52    496.73 o 
   3   4   3      410.57      399.79      8.43 o 
   4   4   3     1427.46     1446.85     18.48 o 
   5   4   3      168.12      134.15      5.55 o 
   6   4   3    14422.51    14218.71    162.10 o 
   7   4   3     1661.83     1669.58     23.81 o 
   8   4   3     1560.04     1556.60     22.88 o 
   9   4   3      286.55      284.55      8.65 o 
  10   4   3    10811.88    10370.45    126.70 o 
  11   4   3     1397.43     1457.02     21.32 o 
  12   4   3     3732.10     3732.78     52.71 o 
  13   4   3        0.77        2.77      8.03 o 
  14   4   3     2981.45     2903.29     43.17 o 
  15   4   3      602.70      647.74     18.15 o 
  16   4   3     3328.49     3306.95     52.43 o 
  17   4   3        3.01       -4.75     10.22 o 
  18   4   3      109.54      100.52     13.84 o 
  19   4   3      230.54      278.15     15.18 o 
  20   4   3     1454.16     1472.93     30.76 o 
  21   4   3        2.74      -18.39     13.12 o 
  22   4   3       52.16       53.85     15.45 o 
  23   4   3        1.06        0.21     15.25 o 
  24   4   3      687.44      776.19     56.47 o 
  25   4   3       99.53      121.52     30.49 o 
  26   4   3        3.11       14.83     39.43 o 
   1   5   3     1489.66     1586.25     22.46 o 
   2   5   3    19182.22    19010.17    228.73 o 
   3   5   3      109.41       99.81      6.01 o 
   4   5   3      117.46      100.54      5.15 o 
   5   5   3       23.30       20.53      4.15 o 
   6   5   3    11984.01    11805.76    143.68 o 
   7   5   3      583.44      595.69     11.62 o 
   8   5   3     5590.40     5361.62     67.57 o 
   9   5   3        1.59       10.41      5.74 o 
  10   5   3     7446.10     7435.42     92.42 o 
  11   5   3      404.93      398.39     14.27 o 
  12   5   3     1720.26     1670.64     28.09 o 
  13   5   3      218.42      196.21     10.68 o 
  14   5   3     1272.96     1236.32     24.06 o 
  15   5   3       36.30       33.59      9.68 o 
  16   5   3     1682.69     1745.42     32.54 o 
  17   5   3       50.01       57.95     11.69 o 
  18   5   3      494.35      498.24     20.86 o 
  19   5   3      108.16      104.79     13.46 o 
  20   5   3     1485.40     1530.52     31.76 o 
  21   5   3       17.37       11.10     13.25 o 
  22   5   3       80.52       89.73     16.68 o 
  23   5   3        3.41       16.25     14.75 o 
  24   5   3      208.27      208.82     21.65 o 
  25   5   3       11.60        8.02     56.68 o 
   1   6   3       33.87       40.62      4.37 o 
   2   6   3     3050.56     2943.59     36.40 o 
   3   6   3      524.82      563.80     12.07 o 
   4   6   3     1270.09     1219.77     19.49 o 
   5   6   3      305.73      304.94      8.57 o 
   6   6   3     9033.83     9037.82    104.69 o 
   7   6   3      243.04      200.94     10.70 o 
   8   6   3      707.35      632.15     16.08 o 
   9   6   3      105.97      110.23     11.10 o 
  10   6   3     1067.33     1081.48     20.76 o 
  11   6   3       98.58       90.41      9.85 o 
  12   6   3     2279.92     2183.79     37.76 o 
  13   6   3       17.14       23.55      9.25 o 
  14   6   3     1226.18     1135.17     24.39 o 
  15   6   3      100.86      139.07     11.76 o 
  16   6   3      919.53      914.49     28.88 o 
  17   6   3        8.33       -6.53     11.30 o 
  18   6   3      900.21      905.56     24.55 o 
  19   6   3        9.20       -3.00     13.72 o 
  20   6   3      256.48      280.62     16.45 o 
  21   6   3       22.58       45.21     14.06 o 
  22   6   3        7.61        3.20     17.58 o 
  23   6   3      113.25      121.19     23.15 o 
  24   6   3      251.89      239.20     22.88 o 
  25   6   3       27.66       37.58     23.20 o 
   1   7   3       47.25       62.93      5.29 o 
   2   7   3     2155.37     2204.04     30.96 o 
   3   7   3        0.55        1.97      5.06 o 
   4   7   3      210.89      225.01      8.56 o 
   5   7   3       28.86       34.07      6.41 o 
   6   7   3     1526.80     1529.34     24.54 o 
   7   7   3        3.21       -5.24      6.44 o 
   8   7   3      355.01      359.89     11.95 o 
   9   7   3      207.69      202.36     10.22 o 
  10   7   3      490.89      508.23     16.04 o 
  11   7   3       79.61      113.12     13.84 o 
  12   7   3      101.31      109.20     13.85 o 
  13   7   3       23.30        0.65     10.49 o 
  14   7   3      222.17      234.86     12.88 o 
  15   7   3       35.15       37.70     10.96 o 
  16   7   3      115.48      119.07     12.16 o 
  17   7   3       31.01       46.45     12.66 o 
  18   7   3        7.95       -3.78     12.45 o 
  19   7   3        0.51        8.44     12.94 o 
  20   7   3        3.31       19.23     15.47 o 
  21   7   3        1.27       -3.46     17.94 o 
  22   7   3        2.82       -1.94     18.54 o 
  23   7   3        2.60      -30.25     18.63 o 
  24   7   3      119.73      111.58     21.10 o 
   1   8   3      131.91      140.58      9.19 o 
   2   8   3       15.15       20.47      6.48 o 
   3   8   3       73.64       65.66      7.22 o 
   4   8   3      243.91      244.22      9.52 o 
   5   8   3      167.68      164.48      8.81 o 
   6   8   3     1241.77     1240.78     21.36 o 
   7   8   3      819.25      799.39     27.92 o 
   8   8   3      501.81      510.33     16.84 o 
   9   8   3      444.57      453.38     14.17 o 
  10   8   3       12.91        4.71      9.79 o 
  11   8   3      176.64      172.31     12.44 o 
  12   8   3       85.50       99.08     16.00 o 
  13   8   3       15.61       25.78     11.53 o 
  14   8   3       50.84       43.39     14.07 o 
  15   8   3      104.28      105.86     13.42 o 
  16   8   3        6.13       -0.72     11.56 o 
  17   8   3        2.63       -6.56     11.97 o 
  18   8   3       36.76        8.67     15.04 o 
  19   8   3      102.27       75.06     17.90 o 
  20   8   3       24.68       11.86     36.44 o 
  21   8   3       49.46       30.06     33.68 o 
  22   8   3       56.86       32.52     19.74 o 
  23   8   3       22.30       21.35     20.62 o 
  24   8   3       66.83       50.43     31.77 o 
   1   9   3       86.58      102.73      9.77 o 
   2   9   3     3042.56     2882.38     40.29 o 
   3   9   3        1.41        5.96      7.29 o 
   4   9   3      226.43      224.60     10.17 o 
   5   9   3      247.05      228.52     10.36 o 
   6   9   3     1683.58     1612.78     30.86 o 
   7   9   3       76.79       57.98     10.78 o 
   8   9   3      543.17      497.97     16.42 o 
   9   9   3       38.76       44.82     10.76 o 
  10   9   3     1052.46     1046.55     27.22 o 
  11   9   3      175.72      184.84     14.81 o 
  12   9   3      626.82      649.49     23.61 o 
  13   9   3       54.44       40.73     12.25 o 
  14   9   3      151.48      162.05     14.20 o 
  15   9   3        8.31       16.06     11.92 o 
  16   9   3      534.09      515.22     25.14 o 
  17   9   3        9.58        7.84     10.31 o 
  18   9   3       84.46       79.58     18.59 o 
  19   9   3       10.70       10.57     18.42 o 
  20   9   3      171.36      139.04     20.41 o 
  21   9   3       99.16      132.11     21.13 o 
  22   9   3       27.62       18.13     19.70 o 
  23   9   3        4.36        9.76     45.36 o 
   1  10   3      131.91      133.09     12.04 o 
   2  10   3     6834.86     6870.58    102.75 o 
   3  10   3       32.93       35.31      8.59 o 
   4  10   3      152.66      147.94     10.48 o 
   5  10   3      107.68       94.29      9.51 o 
   6  10   3     4105.91     4112.62     59.35 o 
   7  10   3      617.63      559.16     16.71 o 
   8  10   3     1656.42     1578.18     29.30 o 
   9  10   3        0.56        3.09     12.59 o 
  10  10   3     2448.26     2393.78     47.16 o 
  11  10   3      251.21      248.66     16.98 o 
  12  10   3      983.02      979.83     28.20 o 
  13  10   3       26.43       35.08     14.92 o 
  14  10   3      772.72      764.52     42.02 o 
  15  10   3       20.88       29.39     14.11 o 
  16  10   3      980.61      964.40     43.76 o 
  17  10   3        0.23      -13.49     16.39 o 
  18  10   3      130.79      119.19     18.75 o 
  19  10   3      268.12      247.22     40.01 o 
  20  10   3      726.01      784.82     36.62 o 
  21  10   3        0.04        9.17     20.26 o 
  22  10   3        7.75      -14.82     28.24 o 
   1  11   3      156.20      161.63     13.81 o 
   2  11   3     9075.59     9107.78    156.54 o 
   3  11   3     1084.59      990.91     26.31 o 
   4  11   3      755.11      779.85     19.69 o 
   5  11   3      755.21      735.36     18.42 o 
   6  11   3     6084.45     6074.82     84.63 o 
   7  11   3      254.26      268.55     13.87 o 
   8  11   3      777.39      726.75     21.82 o 
   9  11   3       90.90       73.46     14.73 o 
  10  11   3     2791.76     2749.45     52.67 o 
  11  11   3       20.71        0.44     14.33 o 
  12  11   3     1699.35     1695.69     43.41 o 
  13  11   3      144.41      167.26     17.90 o 
  14  11   3     1322.85     1351.12     35.12 o 
  15  11   3      143.20      103.63     17.75 o 
  16  11   3     1007.39      944.38     30.42 o 
  17  11   3        2.25      -11.37     17.50 o 
  18  11   3       66.06       72.37     18.17 o 
  19  11   3        1.29        3.80     20.24 o 
  20  11   3      427.06      462.65     27.59 o 
  21  11   3       83.88      102.45     30.70 o 
   1  12   3       97.20       70.51     13.61 o 
   2  12   3     5741.24     5582.72     94.45 o 
   3  12   3      420.21      397.34     23.03 o 
   4  12   3      357.65      317.72     17.08 o 
   5  12   3        2.48       18.96     13.64 o 
   6  12   3     3110.35     3170.38     49.41 o 
   7  12   3       62.96       59.56     12.17 o 
   8  12   3     1664.43     1605.58     34.00 o 
   9  12   3       11.38        5.47     14.40 o 
  10  12   3     2634.19     2660.00     51.84 o 
  11  12   3      173.25      180.34     21.19 o 
  12  12   3     1370.51     1357.11     35.01 o 
  13  12   3        1.68       13.30     16.42 o 
  14  12   3      706.00      660.61     35.53 o 
  15  12   3      133.89      162.26     24.69 o 
  16  12   3      948.99      910.58     36.42 o 
  17  12   3        0.01      -10.85     17.76 o 
  18  12   3      191.54      194.76     21.23 o 
  19  12   3        3.46      -40.12     20.06 o 
  20  12   3      576.10      520.96     69.56 o 
   1  13   3       45.14       41.82     13.93 o 
   2  13   3     3312.82     3334.19     57.34 o 
   3  13   3       34.78       33.19     14.50 o 
   4  13   3        9.15       18.51     13.97 o 
   5  13   3        8.84       -0.38      7.61 o 
   6  13   3     3526.64     3651.70     67.62 o 
   7  13   3       35.57       38.08     15.48 o 
   8  13   3      262.15      256.32     17.16 o 
   9  13   3       33.37       46.43     16.22 o 
  10  13   3     1152.50     1093.52     31.72 o 
  11  13   3      126.45      139.78     18.00 o 
  12  13   3      240.97      243.49     19.82 o 
  13  13   3      186.48      164.20     19.00 o 
  14  13   3      285.25      290.39     21.66 o 
  15  13   3       36.55       36.83     18.41 o 
  16  13   3      313.33      330.02     23.11 o 
  17  13   3        0.91      -23.15     19.63 o 
  18  13   3      183.71      175.74     24.01 o 
  19  13   3       45.91        7.04     49.99 o 
   1  14   3       55.35       68.20     15.79 o 
   2  14   3      831.25      822.96     25.81 o 
   3  14   3       24.02       24.99     11.75 o 
   4  14   3      246.87      253.88     21.98 o 
   5  14   3       42.64       17.80     16.72 o 
   6  14   3      997.55     1034.50     32.40 o 
   7  14   3       18.26       -3.65     19.25 o 
   8  14   3       64.91       38.82     23.97 o 
   9  14   3        0.20       -7.12     18.76 o 
  10  14   3      258.18      300.92     34.42 o 
  11  14   3        5.15       18.18     17.26 o 
  12  14   3      290.10      292.72     25.00 o 
  13  14   3        0.70      -30.41     17.69 o 
  14  14   3      238.75      251.32     21.39 o 
  15  14   3        7.54        3.49     18.78 o 
  16  14   3      177.75      134.71     20.86 o 
  17  14   3        2.34      -11.17     22.19 o 
   1  15   3        0.17       10.62     16.05 o 
   2  15   3       99.65      104.42     19.29 o 
   3  15   3        6.04       21.17     15.36 o 
   4  15   3        5.16        2.56     17.68 o 
   5  15   3       86.87      113.97     19.54 o 
   6  15   3        2.17      -33.76     20.01 o 
   7  15   3        1.28      -15.40     23.59 o 
   8  15   3       17.33       36.12     25.64 o 
   9  15   3       15.15       32.51     26.18 o 
  10  15   3      129.81      191.67     44.45 o 
  11  15   3        5.60       -9.37     20.71 o 
  12  15   3       17.48        3.71     21.64 o 
  13  15   3        3.78        3.27     21.94 o 
  14  15   3       59.64       47.81     19.45 o 
  15  15   3        4.39       22.29     21.80 o 
   1  16   3        3.57       18.77     17.30 o 
   2  16   3       26.41       37.20     17.13 o 
   3  16   3       25.49       44.84     21.96 o 
   4  16   3       54.42       56.39     21.61 o 
   5  16   3        8.89       18.53     25.25 o 
   6  16   3       24.50       32.99     21.86 o 
   7  16   3       49.64      124.73     35.78 o 
   8  16   3       39.78       43.53     26.61 o 
   9  16   3       10.62       39.78     27.19 o 
  10  16   3       46.39       40.62     27.30 o 
  11  16   3       12.35       39.74     27.40 o 
  12  16   3       68.13       33.39     27.81 o 
  13  16   3        6.72      -28.47     34.32 o 
   1  17   3        1.97       21.26     20.15 o 
   2  17   3      905.04      889.89     36.16 o 
   3  17   3       18.88       15.50     23.10 o 
   4  17   3       27.35       30.12     17.09 o 
   5  17   3       57.72       47.18     26.80 o 
   6  17   3      512.04      520.90     35.47 o 
   7  17   3       23.67       36.93     26.61 o 
   8  17   3       59.99       55.11     28.56 o 
   9  17   3        2.13       43.36     27.76 o 
  10  17   3      262.33      265.10     40.26 o 
   1  18   3        3.19       23.00     34.52 o 
   2  18   3      958.98     1091.97     49.03 o 
   3  18   3       61.57       56.83     24.37 o 
   4  18   3      109.42       86.41     28.73 o 
   5  18   3        0.63       58.64     27.52 o 
   6  18   3      807.63      787.08     62.66 o 
   0   0   4    29974.60    30795.46    720.59 o 
   1   0   4       13.28        8.76      4.94 o 
   2   0   4      783.45      860.96     34.98 o 
   3   0   4       29.22       24.76      5.90 o 
   4   0   4    11231.69    11221.26    191.97 o 
   5   0   4     1352.95     1299.28     23.88 o 
   6   0   4     4181.43     4366.09     69.54 o 
   7   0   4      736.49      758.78     16.61 o 
   8   0   4     6358.64     6092.43     87.30 o 
   9   0   4      423.72      451.83     12.43 o 
  10   0   4     4197.00     4096.25     66.23 o 
  11   0   4      220.27      185.36     15.12 o 
  12   0   4     5720.90     5849.01    103.81 o 
  13   0   4      379.15      402.66     15.94 o 
  14   0   4     2558.36     2616.95     59.77 o 
  15   0   4      181.19      131.86     14.56 o 
  16   0   4      723.04      775.67     53.07 o 
  17   0   4      749.12      858.02     44.12 o 
  18   0   4     1667.23     1590.00     55.52 o 
  19   0   4       79.73       48.07     21.40 o 
  20   0   4      326.39      231.51     35.00 o 
  21   0   4        2.70       -9.17     22.97 o 
  22   0   4      584.93      594.84     37.24 o 
  23   0   4        1.36       47.79     26.92 o 
  24   0   4      236.20      213.85     31.55 o 
  25   0   4        1.29        6.82     28.16 o 
  26   0   4      176.27      207.32     44.40 o 
   0   1   4    20705.17    20096.26    425.96 o 
   1   1   4     1869.60     1871.34     27.01 o 
   2   1   4       72.86       64.10      4.17 o 
   3   1   4      220.33      218.51      6.13 o 
   4   1   4    15996.55    16451.82    186.78 o 
   5   1   4      578.20      557.18      9.76 o 
   6   1   4      465.03      455.13      9.40 o 
   7   1   4        4.06        5.68      3.79 o 
   8   1   4    10052.95    10138.80    100.83 o 
   9   1   4      631.36      602.48     13.32 o 
  10   1   4     1616.66     1601.13     21.14 o 
  11   1   4       71.99       69.98      6.85 o 
  12   1   4     4403.24     4348.61     59.84 o 
  13   1   4      434.06      437.97     12.70 o 
  14   1   4     2069.06     2075.72     32.69 o 
  15   1   4       21.38       11.59     10.75 o 
  16   1   4     1071.35     1001.56     25.17 o 
  17   1   4      116.70      147.72     17.35 o 
  18   1   4     1669.11     1708.65     45.47 o 
  19   1   4        0.33        8.73     15.85 o 
  20   1   4       65.42       52.26     16.80 o 
  21   1   4      103.67      110.28     18.04 o 
  22   1   4      681.41      745.23     33.01 o 
  23   1   4       14.46        6.87     15.51 o 
  24   1   4        0.38       -9.80     18.50 o 
  25   1   4       48.72       58.53     20.17 o 
  26   1   4      226.52      248.45     32.16 o 
   0   2   4     7905.85     7964.04    123.72 o 
   1   2   4     1089.92     1115.04     16.81 o 
   2   2   4      408.25      407.26      9.27 o 
   3   2   4     1480.80     1547.69     20.03 o 
   4   2   4    14072.38    14744.24    158.90 o 
   5   2   4      251.53      272.30      8.82 o 
   6   2   4     2122.83     2110.60     25.52 o 
   7   2   4      865.72      881.49     13.17 o 
   8   2   4     7114.25     7174.20     79.03 o 
   9   2   4      137.40      159.97      6.68 o 
  10   2   4     2965.57     2871.20     38.58 o 
  11   2   4        9.79       24.43      6.43 o 
  12   2   4      792.80      774.55     15.77 o 
  13   2   4      226.50      247.02     10.43 o 
  14   2   4     2114.65     1994.55     38.02 o 
  15   2   4        1.47        1.51      7.31 o 
  16   2   4      631.93      620.60     18.63 o 
  17   2   4        2.70       17.77     12.33 o 
  18   2   4      863.68      913.52     29.27 o 
  19   2   4       73.22       86.22     16.45 o 
  20   2   4       87.04       91.79     17.20 o 
  21   2   4      126.89      157.12     18.84 o 
  22   2   4      450.35      454.08     24.06 o 
  23   2   4       75.50       79.42     19.42 o 
  24   2   4       14.61        9.20     18.18 o 
  25   2   4       58.70       16.77     23.51 o 
  26   2   4      149.41      224.78     46.82 o 
   0   3   4     2138.00     2291.35     38.84 o 
   1   3   4      135.23      179.27      5.37 o 
   2   3   4       48.24       48.13      4.03 o 
   3   3   4      211.72      203.37      5.78 o 
   4   3   4     3140.66     3284.61     36.27 o 
   5   3   4      821.57      819.51     12.84 o 
   6   3   4      656.11      611.99     11.66 o 
   7   3   4       32.06       37.91      5.93 o 
   8   3   4     1444.91     1366.46     20.93 o 
   9   3   4      671.22      671.11     14.79 o 
  10   3   4      867.58      893.81     22.09 o 
  11   3   4      132.06      142.29      8.30 o 
  12   3   4      311.61      318.16     12.11 o 
  13   3   4       22.96       27.23      7.84 o 
  14   3   4      772.41      774.97     20.52 o 
  15   3   4      124.69      108.90     11.03 o 
  16   3   4      138.60      167.81     12.39 o 
  17   3   4      122.24      123.25     12.49 o 
  18   3   4      193.32      214.24     20.57 o 
  19   3   4        6.12      -10.04     12.16 o 
  20   3   4       49.62       53.25     17.76 o 
  21   3   4        4.31        0.85     17.05 o 
  22   3   4      140.28      171.07     25.43 o 
  23   3   4       19.99       22.45     18.71 o 
  24   3   4        6.45       10.98     18.58 o 
  25   3   4       18.47       22.76     19.95 o 
   0   4   4        1.00        4.19      4.82 o 
   1   4   4       11.09        1.90      3.33 o 
   2   4   4       46.27       54.47      3.67 o 
   3   4   4      151.02      169.24      7.17 o 
   4   4   4      200.63      234.36      6.50 o 
   5   4   4      325.51      320.72      8.36 o 
   6   4   4      353.47      380.79      9.34 o 
   7   4   4     1162.57     1219.21     18.28 o 
   8   4   4       59.55       63.11      5.78 o 
   9   4   4      245.90      224.08     10.16 o 
  10   4   4      493.17      499.94     12.54 o 
  11   4   4      190.39      171.96      9.31 o 
  12   4   4       61.07       53.04      7.21 o 
  13   4   4        0.69      -14.95      8.42 o 
  14   4   4       97.87       84.41     10.12 o 
  15   4   4       35.34       51.18     11.06 o 
  16   4   4        1.91        5.85     10.86 o 
  17   4   4        5.33        8.51     11.58 o 
  18   4   4       11.95       18.98     13.19 o 
  19   4   4        3.21       23.99     14.16 o 
  20   4   4       27.42       19.12     16.68 o 
  21   4   4        5.64      -13.07     15.16 o 
  22   4   4       20.28       41.93     18.08 o 
  23   4   4      161.47      150.76     19.72 o 
  24   4   4        0.35        0.57     18.60 o 
  25   4   4       16.66        0.33     22.04 o 
   0   5   4     2825.20     2830.21     47.72 o 
   1   5   4       31.68       43.07      5.51 o 
   2   5   4       39.01       44.16      5.78 o 
   3   5   4      153.50      157.51      6.80 o 
   4   5   4     5621.68     5515.40     67.45 o 
   5   5   4      234.22      221.86      7.24 o 
   6   5   4       93.81       79.30      6.10 o 
   7   5   4      667.64      633.85     12.81 o 
   8   5   4     3777.99     3493.06     46.11 o 
   9   5   4     2430.75     2328.13     32.93 o 
  10   5   4      444.25      450.69     12.50 o 
  11   5   4       65.73       56.63      8.41 o 
  12   5   4      567.74      568.02     16.89 o 
  13   5   4       62.36       53.01      9.74 o 
  14   5   4      931.14      937.13     21.35 o 
  15   5   4       26.28       16.74     10.89 o 
  16   5   4      204.52      232.48     14.09 o 
  17   5   4      151.97      151.49     13.95 o 
  18   5   4      340.08      299.01     15.94 o 
  19   5   4        2.43        0.23     14.12 o 
  20   5   4        1.29       -3.72     13.31 o 
  21   5   4       81.69       74.04     15.01 o 
  22   5   4      232.08      262.96     17.30 o 
  23   5   4       19.63       44.35     18.57 o 
  24   5   4      126.01      132.05     20.69 o 
  25   5   4       47.64       77.99     22.67 o 
   0   6   4    10274.97    10579.70    183.61 o 
   1   6   4     1173.92     1203.95     20.65 o 
   2   6   4      524.34      511.40     11.48 o 
   3   6   4      438.60      450.71     11.98 o 
   4   6   4     7826.32     7595.92     89.19 o 
   5   6   4       15.73       15.58      5.03 o 
   6   6   4     2054.74     2010.46     27.37 o 
   7   6   4        1.48        7.07      5.91 o 
   8   6   4     3312.57     3254.00     43.85 o 
   9   6   4      482.99      491.74     12.92 o 
  10   6   4     2007.88     1975.79     29.71 o 
  11   6   4      831.00      808.22     23.83 o 
  12   6   4     1244.68     1170.47     25.85 o 
  13   6   4      163.24      202.49     12.98 o 
  14   6   4     1819.36     1850.17     32.34 o 
  15   6   4       29.29       20.41     10.85 o 
  16   6   4      472.35      501.77     24.51 o 
  17   6   4       24.00       34.06     12.60 o 
  18   6   4      807.99      776.33     22.93 o 
  19   6   4       35.55        9.33     14.97 o 
  20   6   4       51.03       55.57     16.14 o 
  21   6   4       93.85      102.20     15.32 o 
  22   6   4      231.76      222.29     17.23 o 
  23   6   4       13.86       -6.09     14.85 o 
  24   6   4       21.43       23.91     38.36 o 
   0   7   4    12743.61    12317.16    304.14 o 
   1   7   4      596.83      564.95     14.09 o 
   2   7   4        6.95       18.43      6.22 o 
   3   7   4       22.37       14.98      4.16 o 
   4   7   4     6950.94     6793.98     85.51 o 
   5   7   4     1642.71     1628.37     25.42 o 
   6   7   4      572.36      558.60     14.33 o 
   7   7   4     1612.09     1562.69     26.79 o 
   8   7   4     4382.05     4342.47     65.83 o 
   9   7   4      264.12      233.02     11.26 o 
  10   7   4     1108.21     1088.78     22.35 o 
  11   7   4       56.55       58.03     11.05 o 
  12   7   4     3988.88     3947.95     61.98 o 
  13   7   4      356.45      384.40     16.17 o 
  14   7   4     1159.77     1150.16     24.94 o 
  15   7   4        0.09       16.04     11.35 o 
  16   7   4      591.34      568.11     18.17 o 
  17   7   4       90.20       86.00     13.74 o 
  18   7   4     1219.99     1226.74     28.67 o 
  19   7   4        4.22        6.37     13.95 o 
  20   7   4       62.33       53.63     16.34 o 
  21   7   4        4.54       10.70     16.18 o 
  22   7   4      485.09      463.59     20.56 o 
  23   7   4       56.64       53.97     20.52 o 
  24   7   4       45.13       32.79     23.56 o 
   0   8   4    11783.58    11492.87    285.81 o 
   1   8   4       33.67       45.49      9.63 o 
   2   8   4       73.27       65.70      7.23 o 
   3   8   4      112.20      121.16      8.46 o 
   4   8   4     8516.14     8347.88    104.33 o 
   5   8   4      504.10      515.91     13.58 o 
   6   8   4      964.89      942.70     19.04 o 
   7   8   4       26.22       27.70      8.77 o 
   8   8   4     5368.68     5311.99     79.89 o 
   9   8   4      544.19      571.61     17.85 o 
  10   8   4     1720.69     1649.85     29.28 o 
  11   8   4        5.62        9.02      9.88 o 
  12   8   4     2451.72     2319.32     40.85 o 
  13   8   4      212.92      234.21     16.46 o 
  14   8   4     1118.00     1091.52     27.06 o 
  15   8   4       81.78       87.78     12.46 o 
  16   8   4      443.89      377.49     16.28 o 
  17   8   4      308.06      376.26     17.93 o 
  18   8   4      768.94      753.15     23.60 o 
  19   8   4       18.47       15.21     14.40 o 
  20   8   4      123.83      128.82     17.45 o 
  21   8   4       39.32       28.48     23.11 o 
  22   8   4      423.55      381.06     28.53 o 
  23   8   4        0.55       -5.89     42.01 o 
   0   9   4     5269.00     5167.83    112.94 o 
   1   9   4      492.91      456.10     16.45 o 
   2   9   4      160.97      161.28     12.33 o 
   3   9   4      531.84      476.25     17.05 o 
   4   9   4     6471.36     6437.05     87.47 o 
   5   9   4       10.20       12.10      8.31 o 
   6   9   4     1156.55     1155.25     31.00 o 
   7   9   4       39.75       47.07      9.73 o 
   8   9   4     4089.41     4112.35     81.60 o 
   9   9   4     1342.93     1347.73     28.74 o 
  10   9   4     2038.11     1937.88     40.31 o 
  11   9   4      375.24      356.55     18.31 o 
  12   9   4      866.07      881.05     27.44 o 
  13   9   4      104.08       96.19     19.69 o 
  14   9   4     1458.99     1527.23     45.14 o 
  15   9   4        1.37        8.78     12.73 o 
  16   9   4      581.23      553.68     19.28 o 
  17   9   4       33.56       30.99     13.28 o 
  18   9   4      789.71      824.52     24.68 o 
  19   9   4        3.40       35.06     19.82 o 
  20   9   4      162.52      155.47     21.88 o 
  21   9   4      106.02      113.42     24.07 o 
  22   9   4      356.68      368.09     29.91 o 
   0  10   4     3078.96     3002.38     72.18 o 
   1  10   4      196.12      179.08     14.97 o 
   2  10   4       28.44       22.55     11.62 o 
   3  10   4       95.15       84.49     12.02 o 
   4  10   4     3610.73     3517.95     67.22 o 
   5  10   4      494.83      440.46     14.07 o 
   6  10   4       98.05      108.43     11.32 o 
   7  10   4      238.58      212.85     12.67 o 
   8  10   4     2217.16     2241.87     40.67 o 
   9  10   4       12.35       18.60     11.83 o 
  10  10   4      263.82      248.09     21.02 o 
  11  10   4      139.17      152.59     17.50 o 
  12  10   4      592.44      624.46     23.47 o 
  13  10   4      112.92      145.91     16.96 o 
  14  10   4      513.54      507.51     23.10 o 
  15  10   4        4.09       -6.06     15.96 o 
  16  10   4      164.64      121.43     22.21 o 
  17  10   4       18.08       20.89     14.80 o 
  18  10   4      324.32      298.21     23.82 o 
  19  10   4        3.33      -14.99     19.89 o 
  20  10   4        1.50       -1.33     20.60 o 
  21  10   4       24.21       15.07     24.10 o 
   0  11   4      484.95      460.54     26.40 o 
   1  11   4        1.63        1.97     11.14 o 
   2  11   4      129.69      139.79     13.77 o 
   3  11   4       53.68       64.18     13.15 o 
   4  11   4      169.98      179.05     14.47 o 
   5  11   4       26.07        9.42     12.55 o 
   6  11   4      115.72      128.00     14.56 o 
   7  11   4       83.03       63.50     12.12 o 
   8  11   4       28.95       51.54     13.06 o 
   9  11   4        2.22      -12.90     13.70 o 
  10  11   4       42.61       47.62     15.08 o 
  11  11   4       10.00       18.04     14.87 o 
  12  11   4       71.67       55.60     16.03 o 
  13  11   4        2.69       12.18     15.86 o 
  14  11   4      102.36       93.36     17.42 o 
  15  11   4       26.91       12.40     16.71 o 
  16  11   4       28.35       -4.34     17.27 o 
  17  11   4        8.00      -11.13     17.45 o 
  18  11   4        4.26       -7.41     17.75 o 
  19  11   4       12.28        2.97     13.14 o 
  20  11   4        8.48       32.29     24.73 o 
   0  12   4      401.85      345.88     24.95 o 
   1  12   4        1.40        4.99     13.22 o 
   2  12   4       45.43       47.98     13.70 o 
   3  12   4      120.41      124.69     15.33 o 
   4  12   4      515.90      504.93     20.16 o 
   5  12   4       61.25       48.31     12.08 o 
   6  12   4      158.75      170.76     23.32 o 
   7  12   4      242.16      262.34     19.30 o 
   8  12   4      167.24      161.91     19.58 o 
   9  12   4       18.96       40.69     15.28 o 
  10  12   4      195.35      221.72     18.67 o 
  11  12   4       86.07       65.70     16.62 o 
  12  12   4        3.37       -3.69     16.15 o 
  13  12   4        0.57       18.50     16.59 o 
  14  12   4      142.52      135.99     18.85 o 
  15  12   4        4.27        8.88     17.36 o 
  16  12   4        0.46      -12.22     17.61 o 
  17  12   4        0.16       -7.29     19.43 o 
  18  12   4       25.43       33.33     20.27 o 
  19  12   4       24.14       29.29     24.51 o 
   0  13   4      999.58      974.15     39.55 o 
   1  13   4       95.91      117.26     15.88 o 
   2  13   4      150.06      183.28     21.89 o 
   3  13   4       69.38       79.02     15.54 o 
   4  13   4      950.05      985.50     30.86 o 
   5  13   4       36.53       16.07     16.85 o 
   6  13   4      159.77      144.48     18.46 o 
   7  13   4       14.92      -10.51     16.50 o 
   8  13   4      577.11      532.30     33.44 o 
   9  13   4      175.82      224.13     27.99 o 
  10  13   4      196.81      168.77     21.87 o 
  11  13   4       24.50       34.43     20.21 o 
  12  13   4      295.66      292.42     20.95 o 
  13  13   4       27.40       29.44     17.54 o 
  14  13   4      530.36      486.83     28.18 o 
  15  13   4        1.87       -7.67     17.93 o 
  16  13   4      123.35      105.64     19.93 o 
  17  13   4        2.36        3.01     20.85 o 
  18  13   4      185.91      182.57     29.05 o 
   0  14   4     2653.38     2615.03     68.95 o 
   1  14   4       71.89       68.86     20.72 o 
   2  14   4       11.64        7.52     15.20 o 
   3  14   4       39.17       38.05     16.08 o 
   4  14   4     1726.98     1763.92     42.55 o 
   5  14   4       42.78       11.80     17.19 o 
   6  14   4      141.63      131.02     18.75 o 
   7  14   4       11.87      -21.06     20.17 o 
   8  14   4      945.33      886.89     62.35 o 
   9  14   4       79.05       70.62     28.17 o 
  10  14   4      236.12      218.77     27.80 o 
  11  14   4       40.78       22.84     27.07 o 
  12  14   4      591.09      593.09     30.49 o 
  13  14   4      154.18      161.45     24.23 o 
  14  14   4      207.17      267.98     25.71 o 
  15  14   4        4.16       -3.95     19.04 o 
  16  14   4       90.89      123.61     23.50 o 
   0  15   4     1937.51     1818.25     56.40 o 
   1  15   4       69.69       79.61     16.93 o 
   2  15   4        5.56        2.67     17.11 o 
   3  15   4      165.64      160.59     26.34 o 
   4  15   4     1422.04     1480.56     39.88 o 
   5  15   4       81.21       76.57     19.75 o 
   6  15   4      299.91      317.01     27.30 o 
   7  15   4      213.31      266.33     25.27 o 
   8  15   4      935.90     1007.31     48.72 o 
   9  15   4        3.96      -18.14     25.55 o 
  10  15   4      546.72      567.83     36.59 o 
  11  15   4        9.51       41.06     27.25 o 
  12  15   4      492.80      486.83     35.69 o 
  13  15   4        3.21        4.79     27.38 o 
  14  15   4      270.63      275.36     41.78 o 
   0  16   4     1535.57     1588.83     53.87 o 
   1  16   4       46.29       34.40     17.87 o 
   2  16   4        9.67       30.65     19.11 o 
   3  16   4       88.99       83.32     18.62 o 
   4  16   4     1670.04     1883.06     46.29 o 
   5  16   4      103.64      125.06     21.17 o 
   6  16   4       97.68      115.32     28.26 o 
   7  16   4       13.38       26.33     27.03 o 
   8  16   4     1191.24     1233.11     50.15 o 
   9  16   4       92.57       94.23     27.68 o 
  10  16   4      266.85      276.41     32.10 o 
  11  16   4        3.48       17.66     34.30 o 
  12  16   4      378.29      367.90     43.08 o 
   0  17   4     1102.47     1103.71     60.20 o 
   1  17   4       23.94       51.92     18.53 o 
   2  17   4       44.39       23.65     30.69 o 
   3  17   4        1.01        2.02     23.47 o 
   4  17   4     1009.23     1040.00     82.61 o 
   5  17   4       66.80       23.12     32.23 o 
   6  17   4      182.20      250.83     31.53 o 
   7  17   4        5.77        0.85     25.32 o 
   8  17   4      512.41      458.76     44.50 o 
   9  17   4       77.38       60.07     36.35 o 
   0  18   4      194.48      226.11     29.85 o 
   1  18   4       48.67       54.93     24.30 o 
   2  18   4        8.28       43.72     30.35 o 
   1   1   5      589.70      598.73     12.21 o 
   2   1   5      568.72      555.20     11.73 o 
   3   1   5      131.45      176.31      6.48 o 
   4   1   5       42.05       34.74      4.94 o 
   5   1   5       28.09       24.95      4.66 o 
   6   1   5      811.85      787.11     13.12 o 
   7   1   5      521.39      573.65     10.79 o 
   8   1   5      292.23      298.37      8.16 o 
   9   1   5        2.68        7.06      5.12 o 
  10   1   5      627.15      580.61     12.81 o 
  11   1   5      620.75      562.64     13.70 o 
  12   1   5       54.92       67.79      9.49 o 
  13   1   5      238.52      214.59     11.83 o 
  14   1   5      579.60      605.86     21.45 o 
  15   1   5        1.17       -9.52      9.92 o 
  16   1   5      224.71      245.02     15.32 o 
  17   1   5        2.15       27.12     14.29 o 
  18   1   5      184.70      206.44     18.55 o 
  19   1   5       84.46      110.35     17.12 o 
  20   1   5       87.43       51.22     17.41 o 
  21   1   5        5.44      -26.73     15.43 o 
  22   1   5        6.45      -18.70     14.34 o 
  23   1   5        1.45       -4.18     27.55 o 
  24   1   5        3.57       21.70     20.05 o 
  25   1   5        3.67       -4.96     38.80 o 
   1   2   5      398.21      387.75      9.15 o 
   2   2   5     7924.49     7977.50     83.40 o 
   3   2   5      564.77      605.40     14.39 o 
   4   2   5     1982.24     2052.10     27.03 o 
   5   2   5       75.14       64.30      5.15 o 
   6   2   5     5060.20     4924.38     58.82 o 
   7   2   5      835.78      833.28     14.62 o 
   8   2   5       66.57       67.88      5.81 o 
   9   2   5       79.64       88.93     11.65 o 
  10   2   5     1575.28     1510.28     23.82 o 
  11   2   5      377.12      384.30     11.56 o 
  12   2   5     1577.20     1496.50     24.62 o 
  13   2   5       31.91       10.44      9.06 o 
  14   2   5      702.55      672.38     17.52 o 
  15   2   5       86.02       95.45     11.87 o 
  16   2   5     1055.64     1065.40     27.92 o 
  17   2   5        0.01       -5.15     14.16 o 
  18   2   5      134.38      130.25     22.35 o 
  19   2   5      153.26      221.85     28.59 o 
  20   2   5       90.31       95.20     17.22 o 
  21   2   5        0.64      -18.84     17.21 o 
  22   2   5       11.08       -6.93     21.61 o 
  23   2   5      118.22      124.34     20.66 o 
  24   2   5      288.36      293.45     24.28 o 
  25   2   5        2.50      -25.21     27.05 o 
   1   3   5      393.80      381.71      7.65 o 
   2   3   5    13772.55    13795.35    149.55 o 
   3   3   5     1763.61     1712.68     22.31 o 
   4   3   5       30.68       29.94      5.21 o 
   5   3   5     1772.27     1816.29     23.63 o 
   6   3   5     7904.11     7996.80     93.36 o 
   7   3   5       54.31       46.60      6.12 o 
   8   3   5     2614.42     2576.17     35.57 o 
   9   3   5     1241.23     1225.38     23.36 o 
  10   3   5     5457.66     5462.38     74.42 o 
  11   3   5       55.09       74.78      8.10 o 
  12   3   5     1965.22     1900.63     29.11 o 
  13   3   5       34.86       31.07      8.57 o 
  14   3   5      979.44      965.15     26.94 o 
  15   3   5      551.34      623.76     19.02 o 
  16   3   5     1540.89     1621.92     35.14 o 
  17   3   5        0.68       14.12      9.81 o 
  18   3   5      151.00      152.07     22.49 o 
  19   3   5        7.65       23.12     16.53 o 
  20   3   5     1458.54     1546.73     40.61 o 
  21   3   5      102.67      132.13     18.83 o 
  22   3   5       22.48       21.25     17.99 o 
  23   3   5       37.30       22.42     18.52 o 
  24   3   5      369.73      422.62     25.36 o 
  25   3   5       22.18      -11.12     25.79 o 
   1   4   5      229.67      203.81      6.80 o 
   2   4   5    14069.42    13560.46    165.00 o 
   3   4   5     1218.73     1164.36     17.11 o 
   4   4   5      215.36      216.91      7.18 o 
   5   4   5       72.22       75.32      6.06 o 
   6   4   5    10420.70    10318.15    119.47 o 
   7   4   5     1184.88     1171.02     18.85 o 
   8   4   5     6774.28     6575.84     77.89 o 
   9   4   5       14.40       24.15      7.14 o 
  10   4   5     4330.21     4135.15     54.25 o 
  11   4   5      802.77      818.25     19.95 o 
  12   4   5     2712.68     2660.47     35.72 o 
  13   4   5       12.87       19.61      8.02 o 
  14   4   5     1195.68     1126.95     29.25 o 
  15   4   5      618.45      631.04     39.51 o 
  16   4   5     1161.41     1207.24     27.71 o 
  17   4   5        3.18       11.90     12.15 o 
  18   4   5      259.45      212.31     15.18 o 
  19   4   5      160.05      174.68     18.48 o 
  20   4   5     1359.97     1405.52     41.85 o 
  21   4   5       91.15       87.77     18.79 o 
  22   4   5        9.78       20.75     18.65 o 
  23   4   5        9.58      -36.20     18.39 o 
  24   4   5      139.46      130.79     24.32 o 
   1   5   5      754.43      727.15     17.06 o 
   2   5   5     7120.53     7046.51     87.74 o 
   3   5   5       67.48       64.77      5.94 o 
   4   5   5     1856.35     1756.90     23.55 o 
   5   5   5      226.53      208.13      8.99 o 
   6   5   5     6547.65     6457.60     76.68 o 
   7   5   5      908.66      945.98     16.96 o 
   8   5   5      142.69      146.38      8.75 o 
   9   5   5       39.90       50.13      7.82 o 
  10   5   5     2428.14     2362.48     34.23 o 
  11   5   5      676.30      698.09     20.65 o 
  12   5   5     1973.01     1926.64     29.65 o 
  13   5   5       37.32       37.26     10.11 o 
  14   5   5     1439.78     1431.05     27.42 o 
  15   5   5      104.85      123.26     13.05 o 
  16   5   5     1402.13     1398.93     30.03 o 
  17   5   5        0.15       19.92     12.80 o 
  18   5   5      230.96      261.37     15.95 o 
  19   5   5      320.68      341.57     19.82 o 
  20   5   5      244.65      241.59     21.02 o 
  21   5   5        0.57       -4.73     19.06 o 
  22   5   5        6.53       26.41     18.81 o 
  23   5   5       25.52       44.17     19.43 o 
  24   5   5      349.55      363.29     33.32 o 
   1   6   5      537.00      523.34     14.31 o 
   2   6   5     3913.05     3786.74     47.23 o 
   3   6   5      470.80      479.88     16.07 o 
   4   6   5      147.78      165.53      7.92 o 
   5   6   5     1395.35     1314.47     20.48 o 
   6   6   5     1289.16     1299.10     20.75 o 
   7   6   5      136.06      157.57      8.41 o 
   8   6   5       39.01       30.49      7.89 o 
   9   6   5      133.97      134.70      9.17 o 
  10   6   5     1581.99     1544.37     25.60 o 
  11   6   5       64.42       64.61      9.13 o 
  12   6   5      159.69      159.33     11.17 o 
  13   6   5        0.51      -11.28     11.27 o 
  14   6   5      339.47      321.79     14.77 o 
  15   6   5        7.62      -11.02     11.34 o 
  16   6   5      620.97      636.69     20.70 o 
  17   6   5        2.37       -9.43     13.03 o 
  18   6   5       66.17       76.85     14.54 o 
  19   6   5        1.57       24.00     14.10 o 
  20   6   5      156.88      187.11     18.26 o 
  21   6   5      146.15      157.87     19.12 o 
  22   6   5       56.76       55.81     23.45 o 
  23   6   5       79.62       86.89     29.53 o 
   1   7   5        0.72       -7.64      5.31 o 
   2   7   5      404.53      376.51     14.49 o 
   3   7   5      134.28      139.50      7.99 o 
   4   7   5        1.15       -1.40      9.36 o 
   5   7   5      161.03      165.33      9.10 o 
   6   7   5      647.93      647.47     14.62 o 
   7   7   5       76.24       69.46      8.55 o 
   8   7   5      431.61      391.03     12.44 o 
   9   7   5       79.80       64.47      9.02 o 
  10   7   5      120.37      115.83      9.88 o 
  11   7   5      142.51      160.63     10.70 o 
  12   7   5       28.55       18.16     11.48 o 
  13   7   5        0.11       -8.13     11.87 o 
  14   7   5       76.03       98.03     12.51 o 
  15   7   5      115.06      114.72     13.87 o 
  16   7   5       10.63        5.61     13.00 o 
  17   7   5        0.21       -3.68     13.56 o 
  18   7   5       91.64       71.11     14.94 o 
  19   7   5       12.30       -1.58     14.39 o 
  20   7   5       46.43       48.83     16.97 o 
  21   7   5       16.03        0.52     16.76 o 
  22   7   5        3.18        2.10     15.65 o 
  23   7   5       17.55       46.33     22.50 o 
   1   8   5        4.10      -11.66      9.65 o 
   2   8   5      227.61      195.23     12.83 o 
   3   8   5      139.60      121.32     11.91 o 
   4   8   5        3.75        8.71      8.70 o 
   5   8   5       43.68       48.86     10.25 o 
   6   8   5       14.58       28.59      8.33 o 
   7   8   5        5.71       10.01      9.79 o 
   8   8   5       73.32       45.26     11.85 o 
   9   8   5      149.87      131.93     11.97 o 
  10   8   5       56.05       66.71     10.98 o 
  11   8   5        0.12       -6.02     11.54 o 
  12   8   5       68.15       62.49     13.02 o 
  13   8   5      128.71      109.22     13.98 o 
  14   8   5       14.13       34.72     13.45 o 
  15   8   5        1.00       -1.56     12.34 o 
  16   8   5       13.08       21.31     13.18 o 
  17   8   5       14.91       33.18     18.93 o 
  18   8   5        2.72        3.22     14.36 o 
  19   8   5        6.58       -3.61     14.83 o 
  20   8   5        6.64       22.77     15.68 o 
  21   8   5       33.04       54.91     17.83 o 
  22   8   5       17.93       24.80     19.45 o 
   1   9   5      120.70      105.41     12.42 o 
   2   9   5      470.52      464.45     18.22 o 
   3   9   5        2.76       -6.33     10.98 o 
   4   9   5      214.41      219.71     15.48 o 
   5   9   5        3.20       17.89     11.02 o 
   6   9   5     1547.80     1515.09     28.33 o 
   7   9   5      112.67      104.17     11.26 o 
   8   9   5       13.13        8.84     11.21 o 
   9   9   5       44.31       41.13     11.83 o 
  10   9   5      183.14      139.89     25.26 o 
  11   9   5      268.56      229.87     25.75 o 
  12   9   5      292.21      269.70     17.98 o 
  13   9   5      118.28      148.37     15.14 o 
  14   9   5      426.45      431.08     19.31 o 
  15   9   5       41.72       46.19     13.69 o 
  16   9   5      216.20      226.95     16.01 o 
  17   9   5        5.04        9.15     14.72 o 
  18   9   5      181.49      151.44     16.79 o 
  19   9   5       36.10       42.48     15.93 o 
  20   9   5       38.54       40.78     16.17 o 
  21   9   5        0.03      -17.59     29.15 o 
   1  10   5      400.71      356.38     17.06 o 
   2  10   5     3696.26     3595.88     59.50 o 
   3  10   5      204.18      172.29     15.79 o 
   4  10   5      399.73      353.23     16.96 o 
   5  10   5        3.26      -20.24     11.84 o 
   6  10   5     2694.86     2680.80     52.14 o 
   7  10   5      294.48      283.47     16.21 o 
   8  10   5      571.25      587.97     19.59 o 
   9  10   5       21.42       20.68     12.45 o 
  10  10   5     1162.42     1199.99     31.50 o 
  11  10   5      183.68      170.10     16.77 o 
  12  10   5     1200.17     1191.54     35.65 o 
  13  10   5       32.80       13.39     11.76 o 
  14  10   5      349.42      320.29     20.54 o 
  15  10   5       35.40       19.13     16.93 o 
  16  10   5      469.97      486.68     24.01 o 
  17  10   5       14.31       14.85     15.95 o 
  18  10   5       49.53       39.13     18.16 o 
  19  10   5       66.23      102.74     16.99 o 
  20  10   5      201.65      198.80     24.08 o 
   1  11   5       30.96       41.77     13.23 o 
   2  11   5     5663.11     5389.24     84.27 o 
   3  11   5      493.37      467.67     19.46 o 
   4  11   5        8.45       -1.98     13.42 o 
   5  11   5      224.22      172.69     19.76 o 
   6  11   5     2601.35     2608.49     52.22 o 
   7  11   5       70.33       55.76     15.84 o 
   8  11   5     1739.32     1687.74     43.57 o 
   9  11   5       76.06       55.19     15.96 o 
  10  11   5     2104.97     2119.81     50.99 o 
  11  11   5       39.72       52.60     16.12 o 
  12  11   5      658.94      654.96     24.90 o 
  13  11   5       14.90       19.04     16.62 o 
  14  11   5      251.67      218.78     19.70 o 
  15  11   5      276.25      261.05     23.29 o 
  16  11   5      555.04      585.36     25.52 o 
  17  11   5        1.66      -10.36     16.14 o 
  18  11   5       31.27       44.53     26.71 o 
  19  11   5       39.53       74.93     24.70 o 
   1  12   5      135.89      147.02     18.57 o 
   2  12   5     2935.05     2933.08     55.66 o 
   3  12   5      302.42      312.06     18.47 o 
   4  12   5      254.03      268.59     17.50 o 
   5  12   5      457.44      443.48     24.46 o 
   6  12   5     2719.53     2737.63     54.75 o 
   7  12   5      258.76      262.24     19.85 o 
   8  12   5      403.87      420.44     25.27 o 
   9  12   5      110.14       81.57     24.11 o 
  10  12   5      991.03      883.84     59.56 o 
  11  12   5       97.28       88.49     20.93 o 
  12  12   5      644.50      682.73     36.68 o 
  13  12   5        3.77       -6.56     17.04 o 
  14  12   5      519.20      558.82     30.30 o 
  15  12   5       74.66       56.02     18.39 o 
  16  12   5      584.28      603.60     26.83 o 
  17  12   5       20.45        9.73     19.55 o 
  18  12   5       94.83       46.98     28.18 o 
   1  13   5      115.01       87.49     16.47 o 
   2  13   5     1460.73     1493.84     34.96 o 
   3  13   5       27.08       15.26     15.73 o 
   4  13   5      386.38      394.56     22.22 o 
   5  13   5       20.63       54.19     17.92 o 
   6  13   5      859.74      902.33     40.59 o 
   7  13   5      396.16      432.57     23.13 o 
   8  13   5       72.62      104.52     25.12 o 
   9  13   5       40.35       40.90     23.74 o 
  10  13   5      596.20      647.33     37.08 o 
  11  13   5      359.32      375.54     31.39 o 
  12  13   5      307.25      291.82     30.92 o 
  13  13   5        7.41       -9.57     21.40 o 
  14  13   5      335.70      349.56     26.45 o 
  15  13   5       37.49       25.28     22.81 o 
  16  13   5      243.60      293.61     31.02 o 
  17  13   5        1.31      -15.68     25.90 o 
   1  14   5      149.36      166.89     18.28 o 
   2  14   5      433.42      397.25     23.36 o 
   3  14   5       24.44       24.20     17.62 o 
   4  14   5        8.57      -11.76     17.60 o 
   5  14   5       43.06       25.04     18.83 o 
   6  14   5      302.88      321.43     27.82 o 
   7  14   5        2.47       -9.51     18.46 o 
   8  14   5       31.74       51.90     26.23 o 
   9  14   5       68.36       64.56     26.16 o 
  10  14   5      269.71      257.88     30.62 o 
  11  14   5       28.02       39.41     26.94 o 
  12  14   5       22.12       20.80     26.68 o 
  13  14   5       26.87        5.82     27.66 o 
  14  14   5       70.77      117.19     36.52 o 
  15  14   5       12.04        8.41     35.64 o 
   1  15   5        4.48        6.85     17.36 o 
   2  15   5       61.43       72.01     17.06 o 
   3  15   5      100.27      130.65     20.14 o 
   4  15   5        0.15      -11.14     18.77 o 
   5  15   5       23.30        7.89     19.33 o 
   6  15   5      224.11      241.90     22.56 o 
   7  15   5        0.70      -43.33     21.78 o 
   8  15   5       19.72       21.56     26.57 o 
   9  15   5       10.93       30.54     34.73 o 
  10  15   5        0.75        9.57     27.20 o 
  11  15   5       13.38       25.57     27.33 o 
  12  15   5       22.95       33.83     53.78 o 
  13  15   5        1.45       25.62     35.42 o 
   1  16   5      101.01      132.68     19.69 o 
   2  16   5       37.07       43.76     21.18 o 
   3  16   5       25.62       45.72     20.06 o 
   4  16   5        0.75       34.46     20.55 o 
   5  16   5       24.54       30.76     20.32 o 
   6  16   5       85.07      153.62     24.54 o 
   7  16   5        0.98       11.47     16.77 o 
   8  16   5        1.32       63.64     28.37 o 
   9  16   5        9.29        3.36     35.98 o 
  10  16   5        1.03       19.25     36.86 o 
   1  17   5        3.99       12.91     20.33 o 
   2  17   5      294.14      292.22     24.61 o 
   3  17   5       39.31       49.35     16.35 o 
   4  17   5       26.77       14.21     23.59 o 
   5  17   5        0.35      -13.93     26.85 o 
   6  17   5      362.09      323.16     43.15 o 
   0   0   6     7180.92     7081.57    242.98 o 
   1   0   6     1885.39     1933.42     48.21 o 
   2   0   6        7.03        3.39      8.31 o 
   3   0   6      967.99      945.81     23.75 o 
   4   0   6     5950.43     5882.62     95.43 o 
   5   0   6     1287.52     1223.33     25.77 o 
   6   0   6      473.86      501.16     15.74 o 
   7   0   6       10.48       16.97      7.72 o 
   8   0   6     4479.54     4392.85     72.41 o 
   9   0   6     2636.52     2468.36     47.03 o 
  10   0   6     1218.97     1305.74     28.11 o 
  11   0   6      109.36      120.51     15.53 o 
  12   0   6     2992.38     2897.67     66.75 o 
  13   0   6      336.65      336.53     24.36 o 
  14   0   6      890.41      896.55     33.00 o 
  15   0   6       54.45       17.13     24.02 o 
  16   0   6      551.54      552.70     26.00 o 
  17   0   6      108.71      166.36     60.08 o 
  18   0   6      544.75      540.66     34.30 o 
  19   0   6       19.40       12.33     24.56 o 
  20   0   6       63.88       13.07     24.62 o 
  21   0   6      110.01      167.49     58.91 o 
  22   0   6      334.15      363.47     34.72 o 
  23   0   6        0.50       -1.20     26.95 o 
  24   0   6        1.14       17.87     38.97 o 
   0   1   6     6674.79     6736.77    117.53 o 
   1   1   6      148.11      128.53      7.86 o 
   2   1   6      145.35      146.35      8.56 o 
   3   1   6      242.25      237.97      8.89 o 
   4   1   6     6354.00     6383.07     75.47 o 
   5   1   6     1133.78     1095.35     18.15 o 
   6   1   6     1198.44     1198.70     17.93 o 
   7   1   6      616.11      610.05     12.64 o 
   8   1   6     3152.09     3161.25     38.20 o 
   9   1   6      407.39      445.95     12.11 o 
  10   1   6     1899.24     1877.09     26.80 o 
  11   1   6        2.11       14.44      8.82 o 
  12   1   6     1002.97      996.38     25.46 o 
  13   1   6      530.07      560.27     18.37 o 
  14   1   6     1163.65     1102.92     25.25 o 
  15   1   6       13.25       22.26     11.23 o 
  16   1   6      397.21      406.41     18.56 o 
  17   1   6      484.06      511.81     30.69 o 
  18   1   6      650.24      666.68     26.28 o 
  19   1   6        0.30       17.89     16.81 o 
  20   1   6      107.06      126.43     19.35 o 
  21   1   6       80.64       97.27     20.01 o 
  22   1   6      348.25      366.32     24.59 o 
  23   1   6       50.70       71.07     20.80 o 
  24   1   6       17.55       -9.90     37.45 o 
   0   2   6     6468.34     6571.82    104.35 o 
   1   2   6      571.81      548.52     11.81 o 
   2   2   6       46.28       44.92      6.81 o 
   3   2   6      368.35      356.33     12.41 o 
   4   2   6     4592.41     4646.36     56.43 o 
   5   2   6      339.93      322.44      9.70 o 
   6   2   6      257.32      239.01      8.77 o 
   7   2   6      244.58      230.71      8.75 o 
   8   2   6     2525.37     2581.21     32.31 o 
   9   2   6        5.79        5.82      6.43 o 
  10   2   6      330.68      291.35     11.19 o 
  11   2   6       19.49       17.11      8.37 o 
  12   2   6      683.72      693.40     16.97 o 
  13   2   6      146.63      167.25     12.36 o 
  14   2   6      757.51      737.81     20.40 o 
  15   2   6       62.44       47.80     13.13 o 
  16   2   6      103.32       94.73     13.88 o 
  17   2   6       31.28       13.66     15.39 o 
  18   2   6      774.61      848.74     30.18 o 
  19   2   6       20.18       53.49     17.28 o 
  20   2   6        3.26      -27.19     16.94 o 
  21   2   6        9.00       15.23     19.12 o 
  22   2   6      202.63      222.63     29.63 o 
  23   2   6        0.05       -1.76     12.35 o 
  24   2   6       14.60       37.34     26.84 o 
   0   3   6     1363.75     1389.16     24.97 o 
   1   3   6      435.60      449.40     12.05 o 
   2   3   6      205.86      199.19      7.31 o 
   3   3   6       27.41       20.46      5.91 o 
   4   3   6      770.03      799.56     15.21 o 
   5   3   6      205.69      201.43      7.99 o 
   6   3   6      238.85      216.33      8.31 o 
   7   3   6      287.37      275.73      9.07 o 
   8   3   6      613.39      597.33     13.76 o 
   9   3   6      314.37      300.80     12.03 o 
  10   3   6      140.74      152.40     10.03 o 
  11   3   6      641.12      579.56     15.28 o 
  12   3   6      464.91      481.86     14.25 o 
  13   3   6       79.18       79.94     10.93 o 
  14   3   6      410.33      423.15     20.65 o 
  15   3   6        0.07        0.06     12.75 o 
  16   3   6       78.96       84.35     15.93 o 
  17   3   6        9.58        6.80     14.03 o 
  18   3   6       83.95       98.71     17.68 o 
  19   3   6        0.39        6.56     16.80 o 
  20   3   6        0.29       10.91     19.11 o 
  21   3   6       55.53       18.81     11.55 o 
  22   3   6        4.73       29.48     18.97 o 
  23   3   6      104.05       94.99     23.71 o 
   0   4   6      716.58      687.11     18.91 o 
   1   4   6      222.82      209.26      7.84 o 
   2   4   6       35.97       24.99      4.55 o 
   3   4   6       47.47       44.51      6.23 o 
   4   4   6       40.00       47.84      7.48 o 
   5   4   6       29.06       28.40      6.47 o 
   6   4   6        8.52        4.33      6.40 o 
   7   4   6        8.33        6.65      6.96 o 
   8   4   6       69.64       73.81      7.91 o 
   9   4   6       32.01       28.61      8.20 o 
  10   4   6       84.95       89.35      9.05 o 
  11   4   6       73.74       79.45      9.39 o 
  12   4   6       81.58       73.31      9.18 o 
  13   4   6        1.15      -17.28      8.64 o 
  14   4   6        0.25        0.89     11.72 o 
  15   4   6        1.74       20.27     12.37 o 
  16   4   6       62.37       72.88     14.71 o 
  17   4   6       80.86      100.49     17.88 o 
  18   4   6       88.66       80.68     17.05 o 
  19   4   6       15.07       20.23     14.38 o 
  20   4   6       10.25       19.68     17.99 o 
  21   4   6        1.36      -14.29     18.40 o 
  22   4   6        1.56        8.23     23.56 o 
  23   4   6       12.82       10.32     25.77 o 
   0   5   6      930.28      935.91     25.83 o 
   1   5   6       76.57       79.06      8.10 o 
   2   5   6      903.83      877.23     16.29 o 
   3   5   6       29.29       22.68      6.07 o 
   4   5   6     1325.08     1324.00     21.03 o 
   5   5   6      231.36      234.16      9.38 o 
   6   5   6     1052.81      993.57     18.09 o 
   7   5   6      207.96      187.81      9.18 o 
   8   5   6      522.46      535.12     14.27 o 
   9   5   6      204.92      190.30     10.44 o 
  10   5   6      766.00      735.17     17.53 o 
  11   5   6      448.36      438.39     13.98 o 
  12   5   6      279.75      301.42     12.41 o 
  13   5   6      302.38      303.75     12.34 o 
  14   5   6     1097.85     1094.82     24.85 o 
  15   5   6        2.51        6.75     12.31 o 
  16   5   6      286.13      289.96     18.23 o 
  17   5   6       46.75       58.02     13.29 o 
  18   5   6       84.44       96.05     16.40 o 
  19   5   6        0.10       13.17     17.54 o 
  20   5   6        7.78        2.32     17.78 o 
  21   5   6       76.53       91.79     19.53 o 
  22   5   6       19.46       -9.92     19.30 o 
  23   5   6       65.75       82.16     27.67 o 
   0   6   6     2394.98     2317.30     56.55 o 
   1   6   6      237.11      219.66     10.45 o 
   2   6   6       17.82       23.05      7.59 o 
   3   6   6      447.74      413.07     23.83 o 
   4   6   6     4340.74     4261.49     53.24 o 
   5   6   6      919.90      917.42     17.95 o 
   6   6   6       48.68       62.56     10.24 o 
   7   6   6      203.57      209.55     10.56 o 
   8   6   6     2498.61     2464.03     36.29 o 
   9   6   6      341.62      330.66     12.50 o 
  10   6   6      543.14      590.61     15.83 o 
  11   6   6       16.42       10.60      9.36 o 
  12   6   6      478.59      456.59     16.61 o 
  13   6   6       23.54       18.35     12.18 o 
  14   6   6      598.70      625.33     20.68 o 
  15   6   6       17.17       27.04     13.20 o 
  16   6   6      341.58      315.07     17.53 o 
  17   6   6       95.60      108.24     15.38 o 
  18   6   6      298.79      327.24     18.40 o 
  19   6   6        1.40       10.68     15.86 o 
  20   6   6        0.90       10.93     18.19 o 
  21   6   6       10.10        1.44     18.36 o 
  22   6   6      339.39      311.00     39.16 o 
   0   7   6     7958.32     7529.41    157.67 o 
   1   7   6      318.89      346.75     15.14 o 
   2   7   6       69.59       58.25      8.80 o 
   3   7   6      592.40      580.92     35.26 o 
   4   7   6     3261.22     3241.34     49.13 o 
   5   7   6      807.18      773.90     16.63 o 
   6   7   6      568.16      576.73     15.10 o 
   7   7   6      481.06      479.87     15.81 o 
   8   7   6     2196.96     2186.29     33.74 o 
   9   7   6      449.73      454.45     21.11 o 
  10   7   6      980.92      940.20     20.96 o 
  11   7   6        1.02       -0.29      9.78 o 
  12   7   6      918.70      918.64     24.41 o 
  13   7   6      223.71      234.85     15.70 o 
  14   7   6      241.33      245.04     16.31 o 
  15   7   6        0.52        3.00     12.89 o 
  16   7   6       20.72        8.44     14.23 o 
  17   7   6      183.53      185.66     16.90 o 
  18   7   6      670.03      672.80     23.40 o 
  19   7   6       14.65       14.02     15.14 o 
  20   7   6      124.11      137.15     20.92 o 
  21   7   6      107.37      160.97     24.60 o 
  22   7   6      212.16      271.80     32.27 o 
   0   8   6     3681.31     3707.52     85.12 o 
   1   8   6      594.97      546.02     19.07 o 
   2   8   6      135.57      130.34     13.09 o 
   3   8   6       52.60       44.29     11.81 o 
   4   8   6     2615.20     2537.27     57.18 o 
   5   8   6      785.46      747.04     27.79 o 
   6   8   6      599.84      584.21     21.73 o 
   7   8   6      138.71      152.52     12.43 o 
   8   8   6     1879.62     1867.08     35.24 o 
   9   8   6      407.01      415.65     16.96 o 
  10   8   6      828.25      830.73     24.04 o 
  11   8   6        3.98       -4.42     11.27 o 
  12   8   6     1492.67     1444.58     31.20 o 
  13   8   6      580.05      628.88     23.29 o 
  14   8   6      836.49      846.27     25.25 o 
  15   8   6       14.49       27.06     13.38 o 
  16   8   6      370.25      354.01     18.92 o 
  17   8   6      148.43      198.96     18.02 o 
  18   8   6      434.41      467.11     21.06 o 
  19   8   6        8.39       -7.19     15.87 o 
  20   8   6       63.89       54.90     16.70 o 
  21   8   6       25.48       66.17     24.06 o 
   0   9   6     2274.63     2313.07     60.39 o 
   1   9   6      290.76      275.02     17.71 o 
   2   9   6      261.48      249.44     15.26 o 
   3   9   6      170.94      177.45     14.20 o 
   4   9   6     3722.43     3653.39     79.13 o 
   5   9   6      225.92      220.20     15.30 o 
   6   9   6      220.27      203.16     16.96 o 
   7   9   6       23.53       35.38     14.60 o 
   8   9   6     1775.92     1792.76     43.92 o 
   9   9   6      212.79      213.21     14.82 o 
  10   9   6      382.14      391.57     17.58 o 
  11   9   6      106.88       82.31     15.66 o 
  12   9   6      554.45      575.02     23.33 o 
  13   9   6       95.92      127.41     17.47 o 
  14   9   6      757.52      728.41     32.07 o 
  15   9   6       40.58       40.63     16.02 o 
  16   9   6      380.26      372.07     18.29 o 
  17   9   6       85.46      127.10     17.02 o 
  18   9   6      190.71      194.74     17.94 o 
  19   9   6        2.15       -7.86     16.11 o 
  20   9   6        1.96       11.00     18.24 o 
   0  10   6     1951.09     1814.33     51.87 o 
   1  10   6       62.68       61.08     13.76 o 
   2  10   6        6.14       11.68     12.93 o 
   3  10   6      156.58      155.12     15.22 o 
   4  10   6     1075.07     1051.15     28.96 o 
   5  10   6       26.62       33.02     15.23 o 
   6  10   6      289.06      274.97     18.95 o 
   7  10   6        3.09       17.59     16.74 o 
   8  10   6      591.08      607.34     33.16 o 
   9  10   6       85.32      115.09     20.22 o 
  10  10   6      299.02      314.18     35.98 o 
  11  10   6      120.39       80.70     19.25 o 
  12  10   6      149.54      171.61     18.08 o 
  13  10   6       48.36       43.54     19.19 o 
  14  10   6      254.36      279.98     20.52 o 
  15  10   6       10.96        1.55     16.99 o 
  16  10   6       15.62       11.07     16.20 o 
  17  10   6       25.95       20.28     18.08 o 
  18  10   6      292.19      241.52     21.63 o 
  19  10   6       35.99       46.56     25.04 o 
   0  11   6      130.99      128.38     34.40 o 
   1  11   6       74.07       79.09     15.27 o 
   2  11   6       17.66       16.95     14.32 o 
   3  11   6        7.40       -2.05     14.18 o 
   4  11   6      109.25      112.44     15.52 o 
   5  11   6      155.18      157.76     19.13 o 
   6  11   6       10.76       23.47     16.56 o 
   7  11   6       97.90      120.20     20.05 o 
   8  11   6      144.53      150.91     23.85 o 
   9  11   6        0.86        9.54     19.12 o 
  10  11   6        0.71      -35.80     22.70 o 
  11  11   6       16.28      -18.17     23.65 o 
  12  11   6       61.58       67.04     19.01 o 
  13  11   6       12.42       -2.73     16.45 o 
  14  11   6        2.81       11.54     21.26 o 
  15  11   6        0.26       -4.91     26.81 o 
  16  11   6        3.21        1.03     16.69 o 
  17  11   6        5.95      -11.33     16.63 o 
  18  11   6       10.55       25.52     23.66 o 
   0  12   6      395.71      370.07     27.97 o 
   1  12   6       77.00       59.28     15.85 o 
   2  12   6        4.08        7.14     15.08 o 
   3  12   6        5.75       28.49     15.29 o 
   4  12   6      100.72       89.32     18.63 o 
   5  12   6       17.88        3.91     16.66 o 
   6  12   6        1.26       -8.04     17.15 o 
   7  12   6        3.32       -4.94     19.07 o 
   8  12   6       84.81       40.08     20.27 o 
   9  12   6       24.65       35.85     23.97 o 
  10  12   6        0.80      -14.93     24.18 o 
  11  12   6       20.55       -2.24     24.95 o 
  12  12   6       26.72        5.07     25.47 o 
  13  12   6        0.25        2.79     26.04 o 
  14  12   6       43.87       78.44     24.67 o 
  15  12   6        0.05       12.08     15.56 o 
  16  12   6       16.54       36.05     21.56 o 
   0  13   6      500.45      575.11     33.34 o 
   1  13   6        8.90       28.09     13.68 o 
   2  13   6       28.55       13.35     16.08 o 
   3  13   6        2.79        0.39     15.85 o 
   4  13   6      784.00      712.38     27.66 o 
   5  13   6       80.65       64.64     18.63 o 
   6  13   6      107.51       65.38     15.87 o 
   7  13   6      112.25       99.74     22.50 o 
   8  13   6      393.01      396.26     57.13 o 
   9  13   6        3.63       11.72     25.92 o 
  10  13   6      203.06      195.09     28.79 o 
  11  13   6        0.25       16.23     26.52 o 
  12  13   6       53.83       97.41     28.77 o 
  13  13   6       50.96       60.33     28.00 o 
  14  13   6      136.82       84.52     34.45 o 
  15  13   6       14.36        4.27     51.17 o 
   0  14   6      403.81      453.88     32.32 o 
   1  14   6       18.82       17.90     15.90 o 
   2  14   6       19.07       24.41     17.41 o 
   3  14   6      102.72      152.13     30.44 o 
   4  14   6      561.62      540.97     26.23 o 
   5  14   6      106.67       92.07     20.45 o 
   6  14   6      174.69      159.20     20.91 o 
   7  14   6        7.79       40.00     22.16 o 
   8  14   6      395.33      438.74     49.81 o 
   9  14   6      467.50      485.08     44.02 o 
  10  14   6      378.01      356.85     32.41 o 
  11  14   6        0.23      -25.33     33.30 o 
  12  14   6      216.36      167.18     37.79 o 
  13  14   6       29.10       50.55     35.39 o 
   0  15   6     1596.56     1586.09     68.10 o 
   1  15   6      251.56      249.70     20.83 o 
   2  15   6        1.47       16.25     25.14 o 
   3  15   6      134.83      145.15     21.53 o 
   4  15   6      860.52      910.33     32.90 o 
   5  15   6      163.56      200.98     22.62 o 
   6  15   6       21.30       32.49     20.28 o 
   7  15   6       53.20       43.69     30.14 o 
   8  15   6      481.50      467.78     35.87 o 
   9  15   6       73.73       92.79     66.35 o 
  10  15   6       47.03      -17.12     35.63 o 
   0  16   6      933.93      956.21     61.53 o 
   1  16   6       60.79       66.66     21.16 o 
   2  16   6       24.03       30.61     16.94 o 
   3  16   6        1.86       39.37     21.23 o 
   4  16   6      621.33      621.12     33.55 o 
   5  16   6      112.96       77.13     50.10 o 
   6  16   6      140.32      160.70     36.97 o 
   7  16   6      115.56      129.95     96.50 o 
   1   1   7      974.95      950.32     20.00 o 
   2   1   7      302.50      330.60     12.62 o 
   3   1   7       13.86       10.23      7.36 o 
   4   1   7      543.99      526.46     13.58 o 
   5   1   7       11.57       25.24      7.27 o 
   6   1   7     1715.77     1714.92     24.22 o 
   7   1   7      634.61      654.90     14.12 o 
   8   1   7       14.65       16.21      7.20 o 
   9   1   7       94.36       84.96      8.23 o 
  10   1   7       62.14       61.63     10.15 o 
  11   1   7      517.11      548.51     16.51 o 
  12   1   7      654.75      662.74     19.51 o 
  13   1   7       65.94       71.46     12.15 o 
  14   1   7      119.82      114.03     13.07 o 
  15   1   7        1.12       11.73     12.12 o 
  16   1   7       12.55       22.61     12.38 o 
  17   1   7       82.70       61.45     15.45 o 
  18   1   7      124.84      116.12     19.35 o 
  19   1   7      141.49      186.11     20.48 o 
  20   1   7       15.80       26.83     19.06 o 
  21   1   7        1.97      -11.62     19.20 o 
  22   1   7       10.03       21.25     26.22 o 
   1   2   7      281.27      297.08     10.69 o 
   2   2   7     1682.97     1663.13     23.44 o 
   3   2   7      788.59      738.49     17.81 o 
   4   2   7        8.91       10.02      7.11 o 
   5   2   7      282.00      279.47     10.18 o 
   6   2   7     1391.46     1395.32     22.25 o 
   7   2   7      140.14      162.29      8.64 o 
   8   2   7      857.65      830.85     16.14 o 
   9   2   7      233.02      238.76     10.03 o 
  10   2   7      936.06      922.14     20.97 o 
  11   2   7      363.71      371.52     15.27 o 
  12   2   7      337.99      327.33     15.20 o 
  13   2   7        2.35        0.63     11.19 o 
  14   2   7      228.71      241.11     15.11 o 
  15   2   7      330.70      363.88     19.93 o 
  16   2   7      518.83      506.32     21.73 o 
  17   2   7       12.83       21.35     14.69 o 
  18   2   7      106.12       72.83     18.62 o 
  19   2   7        7.13       22.70     17.90 o 
  20   2   7      531.30      552.14     37.88 o 
  21   2   7       46.85       66.80     19.75 o 
  22   2   7       17.32       -9.17     26.15 o 
   1   3   7      134.93      139.88      8.04 o 
   2   3   7     7757.83     7738.81     97.48 o 
   3   3   7      692.81      697.13     14.81 o 
   4   3   7      124.60      142.93     10.18 o 
   5   3   7      230.03      237.67     12.63 o 
   6   3   7     2535.49     2608.01     33.58 o 
   7   3   7      485.79      469.75     12.09 o 
   8   3   7      550.26      537.01     12.95 o 
   9   3   7       48.09       38.06      9.03 o 
  10   3   7     1543.17     1565.11     26.70 o 
  11   3   7      150.17      175.19     12.12 o 
  12   3   7      256.96      269.34     12.52 o 
  13   3   7        2.33       16.11     10.92 o 
  14   3   7      174.67      161.53     12.79 o 
  15   3   7      170.15      166.69     16.59 o 
  16   3   7      559.91      546.63     22.22 o 
  17   3   7       57.22       47.72     15.01 o 
  18   3   7        4.15       23.02     15.67 o 
  19   3   7       81.59       99.71     19.41 o 
  20   3   7      278.44      310.25     24.36 o 
  21   3   7       12.52        8.42     19.36 o 
  22   3   7        1.33       -4.25     26.28 o 
   1   4   7      180.00      170.44      9.87 o 
   2   4   7     2726.21     2773.94     42.56 o 
   3   4   7       73.78       70.29      8.31 o 
   4   4   7     1069.95     1081.31     21.97 o 
   5   4   7      400.11      400.79     13.01 o 
   6   4   7     2066.56     2045.24     28.04 o 
   7   4   7      604.75      597.61     13.77 o 
   8   4   7      380.02      370.62     13.11 o 
   9   4   7      164.71      157.47     10.90 o 
  10   4   7     1769.55     1802.87     29.60 o 
  11   4   7      191.73      202.37     11.84 o 
  12   4   7     1609.24     1611.56     26.30 o 
  13   4   7       69.56       63.12     10.65 o 
  14   4   7     1251.25     1173.16     25.08 o 
  15   4   7      156.88      176.22     16.64 o 
  16   4   7      832.29      827.77     26.59 o 
  17   4   7       28.52       36.21     16.00 o 
  18   4   7      141.21      118.19     17.30 o 
  19   4   7      262.35      276.23     22.12 o 
  20   4   7      183.93      235.47     34.04 o 
  21   4   7        3.06        1.08     19.41 o 
  22   4   7       13.46       29.52     27.39 o 
   1   5   7      339.78      358.49     12.64 o 
   2   5   7     2784.69     2748.71     39.97 o 
   3   5   7     1027.84      998.90     20.38 o 
   4   5   7       91.86       95.63      9.45 o 
   5   5   7      104.27       99.42      8.44 o 
   6   5   7     2494.06     2551.24     35.35 o 
   7   5   7      272.19      266.37     11.05 o 
   8   5   7     1018.07     1015.99     20.99 o 
   9   5   7       99.97      107.19     12.05 o 
  10   5   7      886.31      892.22     25.62 o 
  11   5   7      343.77      320.49     16.25 o 
  12   5   7      700.53      712.58     18.57 o 
  13   5   7        1.74      -12.27     10.12 o 
  14   5   7      327.75      308.94     17.22 o 
  15   5   7      357.98      368.34     20.04 o 
  16   5   7      312.41      301.13     22.05 o 
  17   5   7        0.32       -2.83     17.00 o 
  18   5   7       89.18       90.10     17.26 o 
  19   5   7       16.19       34.39     16.54 o 
  20   5   7      315.67      299.00     26.63 o 
  21   5   7        0.72      -34.97     28.88 o 
   1   6   7      636.72      642.49     16.93 o 
   2   6   7     2039.42     2053.08     35.01 o 
   3   6   7      382.94      362.67     17.17 o 
   4   6   7       22.29       23.43     10.44 o 
   5   6   7       32.85       26.49     10.96 o 
   6   6   7     1885.70     1898.09     30.19 o 
   7   6   7      301.69      306.12     12.65 o 
   8   6   7      131.39      109.83     10.82 o 
   9   6   7        1.60       -0.15      9.67 o 
  10   6   7      340.86      340.56     13.58 o 
  11   6   7      470.26      505.20     15.95 o 
  12   6   7       33.64       19.80     11.02 o 
  13   6   7       14.15        9.76     13.30 o 
  14   6   7        4.77        3.68     12.71 o 
  15   6   7       87.30      115.30     15.72 o 
  16   6   7      119.37      129.17     17.25 o 
  17   6   7       46.81       57.64     16.58 o 
  18   6   7       36.56       18.00     10.15 o 
  19   6   7       39.13       46.51     17.35 o 
  20   6   7      147.13      177.37     22.64 o 
  21   6   7       19.65       63.37     28.24 o 
   1   7   7      104.74       96.58     11.68 o 
   2   7   7       17.14       21.80     11.08 o 
   3   7   7        3.74       10.31     10.78 o 
   4   7   7      120.67      126.99     12.13 o 
   5   7   7      137.78      117.74     12.80 o 
   6   7   7       27.56       28.30     11.44 o 
   7   7   7      164.17      167.98     13.77 o 
   8   7   7        8.54       16.83     10.64 o 
   9   7   7        0.54        0.32     10.20 o 
  10   7   7      148.10      181.62     15.80 o 
  11   7   7       63.46       64.15     12.02 o 
  12   7   7      183.13      181.08     13.03 o 
  13   7   7       11.69      -20.85     13.46 o 
  14   7   7      110.31      119.29     14.56 o 
  15   7   7        0.66      -10.13     14.00 o 
  16   7   7      114.22      121.69     17.94 o 
  17   7   7        1.20       28.72     15.78 o 
  18   7   7       44.72       75.24     18.07 o 
  19   7   7       39.80       62.83     17.81 o 
  20   7   7        4.36       -0.07     22.30 o 
   1   8   7      154.74      134.03     13.91 o 
   2   8   7        1.12       -1.48      7.22 o 
   3   8   7        1.79       -1.93     11.82 o 
   4   8   7       27.94       20.35     10.16 o 
   5   8   7       32.08       21.50     12.84 o 
   6   8   7       58.20       76.02     14.78 o 
   7   8   7       15.53      -15.13     13.09 o 
   8   8   7        1.34       -1.12     13.70 o 
   9   8   7        0.02        5.62     12.38 o 
  10   8   7       10.90       38.55     16.16 o 
  11   8   7       58.24       60.03     14.68 o 
  12   8   7        9.83       10.12     13.70 o 
  13   8   7       15.67       -1.35     14.40 o 
  14   8   7       19.51       36.50     15.11 o 
  15   8   7        0.05        6.07     14.06 o 
  16   8   7       56.19       56.97     16.19 o 
  17   8   7       51.92       66.50     16.65 o 
  18   8   7       26.40       33.35     16.36 o 
  19   8   7        4.84        0.65     19.36 o 
   1   9   7      107.17       98.21     14.62 o 
   2   9   7      611.93      608.06     21.55 o 
   3   9   7      193.87      173.96     15.48 o 
   4   9   7      161.16      145.45     24.50 o 
   5   9   7       29.11        6.03      9.39 o 
   6   9   7      415.88      391.70     28.22 o 
   7   9   7      292.50      266.51     21.74 o 
   8   9   7      206.05      205.23     20.51 o 
   9   9   7       28.01       37.33     18.50 o 
  10   9   7      226.70      237.96     45.55 o 
  11   9   7      133.43      173.05     18.16 o 
  12   9   7      221.96      266.36     23.19 o 
  13   9   7        3.76      -22.46     15.99 o 
  14   9   7       56.70       23.91     17.74 o 
  15   9   7       25.42       31.37     16.38 o 
  16   9   7       36.53       17.32     16.03 o 
  17   9   7        0.14       10.10     16.31 o 
  18   9   7       10.00       34.52     16.67 o 
   1  10   7       75.25       63.64     12.14 o 
   2  10   7     1007.17      972.25     31.59 o 
   3  10   7       60.43       38.22     14.57 o 
   4  10   7      136.11      144.24     15.93 o 
   5  10   7       26.18        5.59     15.57 o 
   6  10   7      896.19      914.57     41.24 o 
   7  10   7       97.05       56.72     29.94 o 
   8  10   7      108.60       91.76     23.64 o 
   9  10   7       78.82       77.43     20.45 o 
  10  10   7      328.96      330.59     44.45 o 
  11  10   7      135.35      154.94     26.51 o 
  12  10   7      285.72      328.40     38.67 o 
  13  10   7        9.43       -3.55     20.21 o 
  14  10   7      389.91      396.09     27.41 o 
  15  10   7       72.79       63.47     23.61 o 
  16  10   7      205.89      220.06     19.49 o 
  17  10   7        0.15      -14.70     20.73 o 
   1  11   7      123.27      107.18     15.68 o 
   2  11   7     1858.07     1900.56     40.18 o 
   3  11   7      111.40       99.07     21.54 o 
   4  11   7       80.50       88.22     18.19 o 
   5  11   7      126.29      112.58     19.09 o 
   6  11   7      824.84      869.46     33.79 o 
   7  11   7      116.15      124.77     21.69 o 
   8  11   7      196.28      231.49     35.49 o 
   9  11   7       70.42       96.12     20.33 o 
  10  11   7      512.33      462.72     75.98 o 
  11  11   7       33.42      124.14     27.38 o 
  12  11   7      276.76      297.98     30.50 o 
  13  11   7       12.53        6.70     25.47 o 
  14  11   7      102.37      109.68     27.98 o 
  15  11   7       30.02       42.31     27.85 o 
  16  11   7      430.01      440.15     33.02 o 
   1  12   7       16.49       -3.23     18.73 o 
   2  12   7     1724.93     1719.83     38.37 o 
   3  12   7      375.05      363.51     20.68 o 
   4  12   7       10.64        4.04     17.70 o 
   5  12   7       97.87      100.55     20.33 o 
   6  12   7      757.28      759.60     44.63 o 
   7  12   7      123.06      131.54     22.63 o 
   8  12   7      355.91      406.50     35.04 o 
   9  12   7       19.82        8.10     27.89 o 
  10  12   7      753.74      791.83     57.90 o 
  11  12   7       68.56       88.85     27.50 o 
  12  12   7      120.23       46.41     26.59 o 
  13  12   7        0.39       20.75     27.36 o 
  14  12   7       66.32       29.16     33.65 o 
   1  13   7      238.89      261.21     22.20 o 
   2  13   7      169.41      145.90     19.09 o 
   3  13   7      118.73      122.24     20.08 o 
   4  13   7       84.24       60.15     19.31 o 
   5  13   7       22.02       14.71     18.93 o 
   6  13   7      712.11      688.10     48.82 o 
   7  13   7      139.11      135.12     25.16 o 
   8  13   7      183.02      240.24     25.83 o 
   9  13   7       25.26       25.19     26.33 o 
  10  13   7      148.94      177.79     30.18 o 
  11  13   7      240.88      239.59     31.23 o 
  12  13   7      348.64      276.53     40.34 o 
  13  13   7       11.94      -34.40     34.53 o 
   1  14   7      170.81      180.03     19.52 o 
   2  14   7      347.96      371.37     24.89 o 
   3  14   7       15.32       10.57     19.67 o 
   4  14   7       34.61        2.01     19.76 o 
   5  14   7        9.00       -0.81     19.68 o 
   6  14   7      299.10      352.97     28.42 o 
   7  14   7      147.61      183.94     25.59 o 
   8  14   7        2.43       16.62     26.64 o 
   9  14   7        4.51       25.49     35.46 o 
  10  14   7       16.42       -0.93     35.49 o 
   1  15   7       33.73       62.59     16.46 o 
   2  15   7       80.63      100.27     22.10 o 
   3  15   7        5.05       -2.21     23.82 o 
   4  15   7       18.99       20.66     23.83 o 
   5  15   7       38.96       26.75     32.42 o 
   6  15   7       27.38       -4.04     30.92 o 
   7  15   7        0.59        3.63     33.59 o 
   0   0   8     1286.83      671.84     42.53 o 
   1   0   8      377.63      364.68     21.49 o 
   2   0   8      429.29      410.87     32.71 o 
   3   0   8       36.82       15.51     13.16 o 
   4   0   8     3853.81     3953.86     76.32 o 
   5   0   8     1048.32     1034.50     37.89 o 
   6   0   8      576.77      617.62     27.41 o 
   7   0   8      232.33      246.85     14.99 o 
   8   0   8     1408.02     1394.46     49.87 o 
   9   0   8      227.06      254.43     15.13 o 
  10   0   8     1082.97     1064.83     27.38 o 
  11   0   8       23.32       17.62     16.54 o 
  12   0   8      276.80      317.89     22.96 o 
  13   0   8      764.59      868.04     34.74 o 
  14   0   8      746.40      709.67     31.19 o 
  15   0   8       22.22       55.13     19.39 o 
  16   0   8      666.46      657.75     30.90 o 
  17   0   8      699.13      763.23     42.16 o 
  18   0   8       76.47       76.13     27.94 o 
  19   0   8        9.42       11.49     27.15 o 
  20   0   8        3.76       -6.57     26.64 o 
  21   0   8       15.16       31.36     40.32 o 
   0   1   8     3145.54     3095.76    108.36 o 
   1   1   8      925.43      865.14     24.46 o 
   2   1   8        1.12       -1.36      9.28 o 
   3   1   8      388.55      393.26     13.43 o 
   4   1   8     1347.91     1402.30     25.72 o 
   5   1   8      718.72      708.69     17.22 o 
   6   1   8      235.84      243.44     11.42 o 
   7   1   8      155.56      157.57     10.11 o 
   8   1   8     1124.13     1118.47     19.69 o 
   9   1   8      361.55      381.86     12.16 o 
  10   1   8      413.77      429.79     14.50 o 
  11   1   8       28.95       22.17     11.89 o 
  12   1   8      738.76      763.68     34.26 o 
  13   1   8      171.97      200.71     16.66 o 
  14   1   8      407.96      433.97     18.37 o 
  15   1   8        0.38        9.14     12.81 o 
  16   1   8       22.77       26.00     13.51 o 
  17   1   8       33.73       30.59     19.17 o 
  18   1   8      472.82      464.28     25.29 o 
  19   1   8        0.51       -4.80     18.15 o 
  20   1   8       18.38      -14.97     21.80 o 
  21   1   8       17.28       41.95     28.00 o 
   0   2   8     2561.50     2472.93     61.15 o 
   1   2   8       23.26       18.58      8.12 o 
   2   2   8       19.35       15.89      8.25 o 
   3   2   8      174.23      172.28      9.50 o 
   4   2   8      741.15      770.53     16.33 o 
   5   2   8       10.23        6.45      8.47 o 
   6   2   8       62.84       59.00      8.60 o 
   7   2   8       16.11       34.72      8.90 o 
   8   2   8      559.27      622.08     15.43 o 
   9   2   8      369.95      384.63     13.23 o 
  10   2   8       58.35       68.17     10.68 o 
  11   2   8       21.48       34.90     11.60 o 
  12   2   8      224.14      202.93     15.00 o 
  13   2   8       87.91       68.89     13.36 o 
  14   2   8       68.39       53.81     13.47 o 
  15   2   8       57.89       26.59     13.75 o 
  16   2   8       11.18       28.99     15.45 o 
  17   2   8       23.08       33.40     16.15 o 
  18   2   8      201.46      232.75     22.13 o 
  19   2   8        4.57        2.27     19.09 o 
  20   2   8       48.57       56.16     27.43 o 
  21   2   8      138.02      172.81     62.68 o 
   0   3   8      139.37      116.84     14.97 o 
   1   3   8        9.32        9.46      9.86 o 
   2   3   8      127.65      132.75     12.27 o 
   3   3   8       81.80       74.02      9.01 o 
   4   3   8      516.08      526.84     20.17 o 
   5   3   8        4.87        0.31      7.99 o 
   6   3   8       22.97       18.34      8.40 o 
   7   3   8        1.82       -7.47      8.41 o 
   8   3   8      164.88      168.32     11.99 o 
   9   3   8       57.80       52.77     11.36 o 
  10   3   8       70.03       88.77     11.95 o 
  11   3   8        0.59      -19.15     10.22 o 
  12   3   8        1.62        4.12     10.78 o 
  13   3   8        1.73       -7.11     11.65 o 
  14   3   8       91.14      102.31     13.16 o 
  15   3   8       24.33        6.61     12.76 o 
  16   3   8      344.86      328.53     19.84 o 
  17   3   8       25.85       48.98     16.45 o 
  18   3   8       10.73       11.30     16.33 o 
  19   3   8        0.03      -14.74     18.80 o 
  20   3   8        0.10        1.03     26.32 o 
   0   4   8       15.39       23.77     13.04 o 
   1   4   8      136.84      154.55     11.27 o 
   2   4   8        3.43        8.82      7.50 o 
   3   4   8        8.61       12.13      7.93 o 
   4   4   8       57.05       54.77     10.91 o 
   5   4   8       17.38       11.51      8.85 o 
   6   4   8        2.57        4.21      8.64 o 
   7   4   8        1.17      -16.49      8.33 o 
   8   4   8       15.33       17.33     10.17 o 
   9   4   8        8.89        0.64     10.29 o 
  10   4   8        3.44        2.19     11.01 o 
  11   4   8       15.20        3.30     11.32 o 
  12   4   8       34.83       35.37     11.28 o 
  13   4   8        7.21       -1.45     12.03 o 
  14   4   8        9.56       19.78     12.67 o 
  15   4   8        9.96       25.52     15.41 o 
  16   4   8        0.31       -6.88     16.96 o 
  17   4   8       16.86       10.88     16.49 o 
  18   4   8        0.78       -2.57     16.75 o 
  19   4   8        3.95      -11.45     20.26 o 
  20   4   8        1.65       16.50     33.32 o 
   0   5   8       75.31       62.05     14.93 o 
   1   5   8       58.72       62.13     10.58 o 
   2   5   8       66.28       62.15     10.54 o 
   3   5   8      422.30      399.56     17.26 o 
   4   5   8      294.43      298.75     14.22 o 
   5   5   8       21.68       13.35     10.86 o 
   6   5   8       43.66       37.43     11.27 o 
   7   5   8       11.24        2.09     11.30 o 
   8   5   8      219.02      232.20     12.90 o 
   9   5   8       80.91       56.66     11.13 o 
  10   5   8      159.79      166.27     12.66 o 
  11   5   8        5.51        8.06     11.11 o 
  12   5   8       62.01       60.47     11.93 o 
  13   5   8       51.50       37.72     11.87 o 
  14   5   8      179.32      226.09     18.49 o 
  15   5   8       44.08       26.76     16.11 o 
  16   5   8      296.43      258.04     19.36 o 
  17   5   8       17.43       17.56     16.91 o 
  18   5   8        9.17       43.98     17.54 o 
  19   5   8        0.28        2.02     18.71 o 
   0   6   8     2345.62     2247.04     50.33 o 
   1   6   8      113.58      103.82     11.38 o 
   2   6   8       62.78       80.09     11.06 o 
   3   6   8       28.50       25.50      9.23 o 
   4   6   8      847.60      865.89     26.61 o 
   5   6   8       27.31       32.86     12.45 o 
   6   6   8      204.87      211.52     18.02 o 
   7   6   8        7.44        3.00     15.64 o 
   8   6   8      402.61      460.57     18.83 o 
   9   6   8      245.88      252.69     14.79 o 
  10   6   8      154.70      151.11     12.76 o 
  11   6   8       86.91       79.47     12.21 o 
  12   6   8      369.87      350.66     15.29 o 
  13   6   8      269.99      272.80     15.17 o 
  14   6   8      217.99      167.76     18.20 o 
  15   6   8        0.30      -15.95     15.96 o 
  16   6   8        5.51        2.22     21.72 o 
  17   6   8      104.61      108.17     18.34 o 
  18   6   8      112.25      102.32     18.41 o 
  19   6   8        1.98        0.67     22.23 o 
   0   7   8     2381.31     2441.68     54.83 o 
   1   7   8      679.86      636.59     19.87 o 
   2   7   8        0.64        7.46      8.25 o 
   3   7   8       50.79       35.44     11.77 o 
   4   7   8     1628.50     1667.95     34.86 o 
   5   7   8      927.71      881.56     25.10 o 
   6   7   8       96.41      104.87     15.79 o 
   7   7   8      127.17      144.70     16.67 o 
   8   7   8      927.08      896.34     28.39 o 
   9   7   8      156.31      140.23     16.63 o 
  10   7   8      225.27      242.09     16.48 o 
  11   7   8        4.93        4.61     12.75 o 
  12   7   8      269.59      274.00     15.08 o 
  13   7   8      318.91      329.39     18.85 o 
  14   7   8      308.46      328.64     18.10 o 
  15   7   8       27.91       61.87     17.34 o 
  16   7   8       18.53       33.84     17.50 o 
  17   7   8      143.97      131.43     19.29 o 
  18   7   8      371.04      386.42     30.97 o 
   0   8   8     1094.36     1041.40     48.71 o 
   1   8   8      282.22      297.47     17.73 o 
   2   8   8        2.82        8.65     13.87 o 
   3   8   8      264.28      277.64     19.55 o 
   4   8   8     1247.15     1291.84     40.26 o 
   5   8   8      522.82      505.38     20.17 o 
   6   8   8      364.46      390.87     20.85 o 
   7   8   8      207.95      200.63     18.01 o 
   8   8   8      827.06      815.62     37.94 o 
   9   8   8      173.28      187.74     18.16 o 
  10   8   8      660.53      629.74     24.86 o 
  11   8   8        9.01       11.12     16.29 o 
  12   8   8      261.89      270.05     22.94 o 
  13   8   8      142.71      174.88     29.74 o 
  14   8   8      203.98      181.21     18.49 o 
  15   8   8        1.80       27.04     16.02 o 
  16   8   8      116.66       95.34     18.62 o 
  17   8   8      120.70      157.42     21.82 o 
   0   9   8      675.13      694.66     33.88 o 
   1   9   8       31.31        7.66     14.42 o 
   2   9   8       87.10       44.56     12.72 o 
   3   9   8      109.24       79.07     15.60 o 
   4   9   8      622.59      637.67     23.29 o 
   5   9   8       39.23       42.35     19.03 o 
   6   9   8       99.60      110.30     20.37 o 
   7   9   8        7.91       18.36     22.42 o 
   8   9   8      404.39      423.34     30.92 o 
   9   9   8      319.92      331.27     24.53 o 
  10   9   8      148.18      145.24     21.92 o 
  11   9   8        1.67       24.59     20.37 o 
  12   9   8      286.63      307.18     31.85 o 
  13   9   8      102.98       89.64     26.16 o 
  14   9   8      196.83      228.38     24.07 o 
  15   9   8        9.78       22.35     24.28 o 
  16   9   8       92.65       93.14     26.03 o 
   0  10   8      263.61      235.14     26.54 o 
   1  10   8       90.46       88.00     16.83 o 
   2  10   8       13.42       -5.01     11.79 o 
   3  10   8      100.56       99.21     16.50 o 
   4  10   8      350.36      328.45     27.90 o 
   5  10   8       35.77       19.11     22.89 o 
   6  10   8        4.73      -27.83     19.49 o 
   7  10   8       23.52       24.21     27.83 o 
   8  10   8      157.73      171.34     26.03 o 
   9  10   8       49.66       52.33     21.24 o 
  10  10   8        2.19       15.47     21.28 o 
  11  10   8       23.88       31.33     25.44 o 
  12  10   8       22.00       22.63     25.46 o 
  13  10   8        2.21        7.84     25.59 o 
  14  10   8      110.03       82.32     27.83 o 
  15  10   8       17.81      -11.55     30.66 o 
   0  11   8      217.62      205.83     27.09 o 
   1  11   8        1.00      -10.34     15.73 o 
   2  11   8       30.10       30.69     16.58 o 
   3  11   8        0.50        9.22     17.31 o 
   4  11   8       26.39       16.46     18.04 o 
   5  11   8        0.88       29.24     21.40 o 
   6  11   8       37.11       40.32     25.85 o 
   7  11   8        0.14       19.81     12.19 o 
   8  11   8       25.95       37.32     21.60 o 
   9  11   8        4.06        4.19     21.94 o 
  10  11   8       15.75      -13.84     25.40 o 
  11  11   8       17.33       -0.27     31.79 o 
  12  11   8       14.23        4.40     26.13 o 
  13  11   8       41.49      -13.53     33.14 o 
  14  11   8       15.46       36.11     33.99 o 
   0  12   8       71.19       73.59     25.22 o 
   1  12   8       34.79       16.22     14.81 o 
   2  12   8        5.36        0.40     16.52 o 
   3  12   8        1.68      -37.02     18.51 o 
   4  12   8       49.92        5.16     19.37 o 
   5  12   8       23.32       16.60     21.89 o 
   6  12   8        0.88      -10.49     15.63 o 
   7  12   8        0.07      -16.70     27.37 o 
   8  12   8        9.14       48.66     23.18 o 
   9  12   8        2.68       16.65     17.04 o 
  10  12   8        3.82      -16.41     26.18 o 
  11  12   8        3.35       10.77     41.31 o 
  12  12   8       14.87        7.37     33.92 o 
   0  13   8      319.91      264.55     30.49 o 
   1  13   8       30.20       22.88     18.60 o 
   2  13   8        6.86      -15.52     25.84 o 
   3  13   8       13.62       -2.63     19.88 o 
   4  13   8       48.47       36.36     20.35 o 
   5  13   8        8.80      -27.03     22.23 o 
   6  13   8       60.55      101.30     24.26 o 
   7  13   8        5.23       29.20     27.85 o 
   8  13   8       95.99      118.61     29.46 o 
   9  13   8       30.96       31.48     35.56 o 
   0  14   8      159.96      115.74     52.93 o 
   1  14   8      173.98      152.15     30.45 o 
   2  14   8      121.94      121.70     29.62 o 
   3  14   8       35.63       31.32     34.54 o 
   4  14   8      367.82      354.60     33.85 o 
   5  14   8      116.70      104.95     39.67 o 
   6  14   8       63.28       69.72     33.67 o 
   1   1   9       56.05       39.68     10.62 o 
   2   1   9      108.31      128.39     12.19 o 
   3   1   9      136.90      131.02     10.61 o 
   4   1   9      349.42      365.45     13.32 o 
   5   1   9       21.98       16.91      9.80 o 
   6   1   9      183.36      198.20     11.77 o 
   7   1   9        1.28        8.77      9.44 o 
   8   1   9       26.62       26.85      9.63 o 
   9   1   9       25.15       26.90      9.83 o 
  10   1   9       55.29       49.73     11.49 o 
  11   1   9       94.22      120.24     16.60 o 
  12   1   9      306.60      321.43     17.26 o 
  13   1   9        6.85       -6.20     14.14 o 
  14   1   9      302.82      295.28     23.81 o 
  15   1   9       64.19       53.35     14.76 o 
  16   1   9      154.36      158.03     16.53 o 
  17   1   9       10.06       20.04     16.58 o 
  18   1   9        1.76      -11.04     22.03 o 
  19   1   9        0.53      -14.59     48.26 o 
   1   2   9      594.84      592.35     33.05 o 
   2   2   9     1553.54     1590.22     32.86 o 
   3   2   9       41.67       42.68     12.28 o 
   4   2   9       63.58       66.94     11.08 o 
   5   2   9       64.54       82.30      9.84 o 
   6   2   9      600.22      629.47     15.68 o 
   7   2   9      399.57      375.99     13.64 o 
   8   2   9      134.31      144.54     10.20 o 
   9   2   9        0.90        5.16     10.33 o 
  10   2   9      238.52      248.93     16.35 o 
  11   2   9      201.89      245.75     15.20 o 
  12   2   9       94.85       88.62     13.72 o 
  13   2   9      116.76      114.77     14.14 o 
  14   2   9        2.28       21.40     12.90 o 
  15   2   9        3.46       -3.93     13.27 o 
  16   2   9      130.21      125.92     18.01 o 
  17   2   9        2.88       -9.17     22.85 o 
  18   2   9        1.18       12.84     21.61 o 
   1   3   9       12.91       17.43     12.53 o 
   2   3   9      619.20      653.59     29.43 o 
   3   3   9      194.68      213.18     13.97 o 
   4   3   9       30.21       36.33     11.50 o 
   5   3   9       43.90       46.86     11.82 o 
   6   3   9      469.14      477.55     21.03 o 
   7   3   9      313.06      355.79     16.34 o 
   8   3   9      193.76      210.71     16.44 o 
   9   3   9       30.80       54.06     12.66 o 
  10   3   9      500.19      520.16     17.17 o 
  11   3   9      213.80      228.10     15.05 o 
  12   3   9       91.24       84.91     13.83 o 
  13   3   9        0.21      -10.65     12.57 o 
  14   3   9       63.50       66.46     14.05 o 
  15   3   9      313.49      357.03     17.80 o 
  16   3   9      142.85      160.63     18.93 o 
  17   3   9        2.88      -20.80     16.94 o 
  18   3   9       58.53       64.14     22.92 o 
   1   4   9       91.16       79.82     12.50 o 
   2   4   9      695.04      769.23     23.86 o 
   3   4   9      903.45      859.34     24.46 o 
   4   4   9      112.25      117.99     13.08 o 
   5   4   9      256.27      248.28     14.47 o 
   6   4   9      910.51      862.33     34.91 o 
   7   4   9       87.63       82.99     11.84 o 
   8   4   9      254.85      266.70     20.11 o 
   9   4   9      222.02      236.82     14.86 o 
  10   4   9      183.00      185.71     14.26 o 
  11   4   9       27.86       31.30     12.19 o 
  12   4   9      282.60      325.53     16.62 o 
  13   4   9       22.96        9.20     13.42 o 
  14   4   9      184.21      177.75     15.22 o 
  15   4   9      181.24      233.49     19.87 o 
  16   4   9       40.28       42.15     17.62 o 
  17   4   9       13.23       19.96     19.25 o 
  18   4   9       40.54       23.38     22.22 o 
   1   5   9      320.53      322.68     16.03 o 
   2   5   9      739.52      786.78     21.78 o 
   3   5   9       49.22       57.73     12.23 o 
   4   5   9      127.10      106.83     13.14 o 
   5   5   9      138.21      119.16     15.26 o 
   6   5   9      606.27      684.54     22.20 o 
   7   5   9      318.91      318.36     31.37 o 
   8   5   9       61.96       49.58     18.30 o 
   9   5   9        7.87        2.21     13.95 o 
  10   5   9      272.63      308.79     21.14 o 
  11   5   9      209.66      221.76     16.27 o 
  12   5   9      232.55      232.75     14.49 o 
  13   5   9       43.26       33.88     14.02 o 
  14   5   9      147.22      149.04     16.29 o 
  15   5   9       25.39       37.16     17.23 o 
  16   5   9      180.67      200.50     29.31 o 
  17   5   9        1.08      -10.17     19.34 o 
   1   6   9       73.06       52.11     12.23 o 
   2   6   9      859.66      897.49     31.53 o 
   3   6   9       39.09       46.55     10.82 o 
   4   6   9       25.54       28.54     13.78 o 
   5   6   9        2.90       -9.49     13.39 o 
   6   6   9      153.57      203.70     18.15 o 
   7   6   9      201.54      173.32     17.81 o 
   8   6   9       79.62       96.43     16.96 o 
   9   6   9        6.95      -16.44     15.55 o 
  10   6   9      276.09      285.73     25.29 o 
  11   6   9      259.21      251.34     17.46 o 
  12   6   9       68.72       60.29     15.63 o 
  13   6   9       11.19        2.58     13.84 o 
  14   6   9       14.12       48.70     17.64 o 
  15   6   9       78.45       59.59     18.23 o 
  16   6   9      238.19      241.55     22.67 o 
  17   6   9        0.02      -33.91     23.02 o 
   1   7   9       94.85       80.87     14.39 o 
   2   7   9      164.64      167.42     16.03 o 
   3   7   9      143.24      149.91     16.35 o 
   4   7   9        8.52      -12.97      7.96 o 
   5   7   9        7.54       -8.04     14.13 o 
   6   7   9       88.03       52.61     16.92 o 
   7   7   9        0.85       -1.77     16.27 o 
   8   7   9       44.32       23.96     16.45 o 
   9   7   9       56.51       55.90     17.53 o 
  10   7   9       14.29       33.27     17.37 o 
  11   7   9        8.54      -10.88     16.31 o 
  12   7   9        6.34        9.95     18.65 o 
  13   7   9        2.81      -11.98     19.24 o 
  14   7   9        2.29        0.16     19.71 o 
  15   7   9        2.83        6.16     30.88 o 
  16   7   9        1.81        6.54     23.08 o 
   1   8   9        7.33      -11.02     15.59 o 
   2   8   9      416.96      391.37     26.06 o 
   3   8   9       43.15       48.88     17.66 o 
   4   8   9        6.17      -11.22     15.21 o 
   5   8   9        0.04       11.32     16.77 o 
   6   8   9        1.08       -0.38     16.85 o 
   7   8   9        0.98      -14.14     16.64 o 
   8   8   9       10.32        4.66     16.95 o 
   9   8   9        1.33        0.20     16.90 o 
  10   8   9       20.35       31.45     17.39 o 
  11   8   9        7.30       -6.59     17.61 o 
  12   8   9        4.34        4.75     17.83 o 
  13   8   9        0.38       -7.51     29.48 o 
  14   8   9       17.17      -15.39     44.38 o 
  15   8   9        1.10      -19.62     44.13 o 
   1   9   9      160.26      182.78     18.11 o 
   2   9   9       74.39       59.30     17.24 o 
   3   9   9        9.66        4.74      9.00 o 
   4   9   9       45.38       41.77     18.32 o 
   5   9   9        0.72      -33.86     19.83 o 
   6   9   9      149.77      148.04     31.93 o 
   7   9   9        9.17       -3.19     20.72 o 
   8   9   9       69.87       67.28     21.77 o 
   9   9   9        8.77       13.01     21.29 o 
  10   9   9       92.11      106.40     23.06 o 
  11   9   9      108.59      111.52     23.53 o 
  12   9   9      103.40      110.84     27.58 o 
  13   9   9       12.57       34.59     30.44 o 
   1  10   9       52.78       53.98     17.58 o 
   2  10   9      186.14      164.93     21.10 o 
   3  10   9       86.23       69.41     19.47 o 
   4  10   9       43.29       29.42     21.78 o 
   5  10   9       58.42       33.91     15.73 o 
   6  10   9      402.49      463.37     48.56 o 
   7  10   9      140.52      109.09     22.97 o 
   8  10   9       81.65       85.37     23.35 o 
   9  10   9        0.84        9.08     21.84 o 
  10  10   9       38.13       38.73     22.88 o 
  11  10   9       24.48       -2.37     27.40 o 
  12  10   9      193.79      244.52     36.88 o 
   1  11   9        5.57       13.33     17.95 o 
   2  11   9      484.10      525.96     26.92 o 
   3  11   9      176.64      167.50     21.86 o 
   4  11   9        9.90       -9.45     20.28 o 
   5  11   9       70.18       71.58     25.20 o 
   6  11   9      214.96      224.72     27.23 o 
   7  11   9      105.76       70.71     27.03 o 
   8  11   9       19.44       36.14     23.61 o 
   9  11   9       54.54       57.82     27.72 o 
  10  11   9      139.63      151.63     28.78 o 
   1  12   9       86.80       86.97     20.81 o 
   2  12   9      282.16      319.16     24.83 o 
   3  12   9       33.85        8.63     20.60 o 
   4  12   9       25.23      -16.02     23.00 o 
   5  12   9        7.69       39.09     33.01 o 
   6  12   9      114.22       70.29     19.27 o 
   7  12   9       73.63       87.63     29.53 o 
   1  13   9      105.98      135.71     30.56 o 
   2  13   9      272.81      278.90     32.47 o 
   3  13   9       84.40       56.10     28.99 o 
   0   0  10      664.68      678.07     56.26 o 
   1   0  10      124.55      168.74     19.11 o 
   2   0  10       90.11       97.59     18.08 o 
   3   0  10      164.44      173.96     21.88 o 
   4   0  10      292.13      372.50     19.33 o 
   5   0  10      595.84      556.16     22.08 o 
   6   0  10      216.39      254.70     18.86 o 
   7   0  10      415.72      380.83     19.40 o 
   8   0  10      286.96      329.24     18.92 o 
   9   0  10       25.38       46.11     15.14 o 
  10   0  10      398.16      382.50     26.85 o 
  11   0  10       85.72      137.13     25.72 o 
  12   0  10      366.58      348.18     26.32 o 
  13   0  10       21.80       13.20     20.46 o 
  14   0  10      438.93      521.34     30.31 o 
  15   0  10        0.43        1.27     21.00 o 
  16   0  10       20.38        2.98     26.70 o 
   0   1  10      673.07      750.04     33.11 o 
   1   1  10       70.35       63.70     12.71 o 
   2   1  10        9.27       30.60     12.57 o 
   3   1  10       63.50       59.63     13.09 o 
   4   1  10      787.78      764.60     21.66 o 
   5   1  10      109.16      119.86     12.23 o 
   6   1  10       47.32       54.94     10.38 o 
   7   1  10       55.56       51.30     10.42 o 
   8   1  10      307.52      313.14     15.95 o 
   9   1  10      168.34      163.66     13.47 o 
  10   1  10       61.27       56.81     20.31 o 
  11   1  10       51.50       37.82     14.85 o 
  12   1  10       37.45       30.18     14.88 o 
  13   1  10      136.86      164.22     15.54 o 
  14   1  10       68.36       71.20     14.66 o 
  15   1  10        2.91        7.75     14.17 o 
  16   1  10       23.86       18.76     18.40 o 
   0   2  10      157.98      189.11     22.54 o 
   1   2  10      234.07      258.59     18.12 o 
   2   2  10       18.82        1.25     13.34 o 
   3   2  10       37.50       64.37     13.08 o 
   4   2  10      152.70      152.16     14.22 o 
   5   2  10       43.63       33.21     12.72 o 
   6   2  10       12.62       21.68     11.86 o 
   7   2  10       73.00       92.92     11.43 o 
   8   2  10      112.64      108.55     12.21 o 
   9   2  10      273.81      268.97     14.08 o 
  10   2  10       24.24       12.65     12.74 o 
  11   2  10       67.95       67.29     14.55 o 
  12   2  10       19.33       25.04     13.88 o 
  13   2  10      116.47      105.35     15.00 o 
  14   2  10        7.69       32.52     14.54 o 
  15   2  10        0.13        1.64     14.48 o 
  16   2  10       13.14       10.79     22.57 o 
   0   3  10       40.35       38.02     20.13 o 
   1   3  10       76.82       84.87     14.77 o 
   2   3  10        5.75        4.97     13.15 o 
   3   3  10       62.29       67.46     14.11 o 
   4   3  10        5.81      -14.11     14.55 o 
   5   3  10       19.09       31.63     12.97 o 
   6   3  10        8.11        7.07     12.75 o 
   7   3  10       20.26       10.13     16.25 o 
   8   3  10        6.21       -8.68     14.35 o 
   9   3  10        2.84       20.68     13.64 o 
  10   3  10       19.36       18.51     14.08 o 
  11   3  10        0.94        1.48     13.63 o 
  12   3  10       69.56       54.00     14.34 o 
  13   3  10       11.31       28.90     14.36 o 
  14   3  10        9.94        3.57     14.01 o 
  15   3  10        0.59       -9.47     15.21 o 
   0   4  10       18.45       10.04     24.81 o 
   1   4  10       25.01       27.19     15.79 o 
   2   4  10       28.78       26.14     12.68 o 
   3   4  10        0.08       -4.98     15.60 o 
   4   4  10       58.81       49.98     14.37 o 
   5   4  10        1.42       -8.60     14.07 o 
   6   4  10        6.86       11.77     13.27 o 
   7   4  10       36.86       62.27     19.31 o 
   8   4  10        1.61        1.41     18.38 o 
   9   4  10        9.00      -11.11     22.96 o 
  10   4  10        6.61       17.34     25.39 o 
  11   4  10        0.01       -9.80     13.82 o 
  12   4  10       17.44       20.25     15.21 o 
  13   4  10        4.20      -22.93     15.04 o 
  14   4  10        1.86      -12.93     15.34 o 
  15   4  10        0.03       -3.49     18.98 o 
   0   5  10       59.73       37.17     24.49 o 
   1   5  10       71.04       66.65     15.14 o 
   2   5  10       30.65       13.90     14.27 o 
   3   5  10       70.04       76.70     13.29 o 
   4   5  10       75.01       74.65     14.15 o 
   5   5  10        1.88      -25.73     12.86 o 
   6   5  10        0.63       -3.32     10.49 o 
   7   5  10       36.62       -7.42     18.52 o 
   8   5  10       29.56       18.39     18.78 o 
   9   5  10        4.71       -1.29     18.84 o 
  10   5  10        0.96       -0.45     19.23 o 
  11   5  10       19.34       31.88     16.00 o 
  12   5  10       19.84       22.17     17.28 o 
  13   5  10       41.60       49.40     16.18 o 
  14   5  10        4.22       14.65     17.47 o 
   0   6  10       13.63       39.77     22.02 o 
   1   6  10      124.01      106.95     16.34 o 
   2   6  10       16.12       46.17     14.11 o 
   3   6  10       59.04       29.30     13.93 o 
   4   6  10      308.64      334.45     19.22 o 
   5   6  10      127.40      130.26     17.03 o 
   6   6  10       27.25       15.77     17.16 o 
   7   6  10        1.12      -24.15     18.50 o 
   8   6  10      140.79      124.81     24.35 o 
   9   6  10      114.65       75.02     19.98 o 
  10   6  10       97.73       75.15     20.41 o 
  11   6  10        1.21      -38.48     19.24 o 
  12   6  10        8.23        8.05     17.35 o 
  13   6  10       22.15       32.12     22.72 o 
   0   7  10     1228.78     1284.08     51.71 o 
   1   7  10        4.19        8.00     15.76 o 
   2   7  10       11.83       33.92     16.16 o 
   3   7  10       23.81       15.90     15.84 o 
   4   7  10      309.41      318.63     27.86 o 
   5   7  10      118.44       70.88     17.00 o 
   6   7  10      102.89      118.49     18.94 o 
   7   7  10       53.28       61.52     18.51 o 
   8   7  10      220.27      235.51     21.23 o 
   9   7  10      170.52      176.79     29.90 o 
  10   7  10      121.30      139.92     22.01 o 
  11   7  10        3.97       -9.92     19.07 o 
  12   7  10      120.73      127.62     22.20 o 
   0   8  10      557.68      543.62     33.96 o 
   1   8  10      120.73      123.26     20.20 o 
   2   8  10       42.34       37.12     18.83 o 
   3   8  10       77.22       80.72     19.55 o 
   4   8  10      302.96      250.66     39.96 o 
   5   8  10      163.28      167.97     25.22 o 
   6   8  10       49.67       20.73     18.52 o 
   7   8  10       90.98       63.58     18.95 o 
   8   8  10      200.02      249.87     21.48 o 
   9   8  10       49.05       57.51     18.92 o 
  10   8  10       57.58       89.61     21.81 o 
  11   8  10        0.94       -1.15     30.88 o 
   0   9  10        8.60        9.62     26.03 o 
   1   9  10      224.13      238.74     23.47 o 
   2   9  10       38.87       67.25     20.66 o 
   3   9  10       52.85       59.82     20.68 o 
   4   9  10      191.63      241.93     25.23 o 
   5   9  10       84.43       78.12     35.78 o 
   6   9  10       30.90       29.70     22.58 o 
   7   9  10       15.70      -10.82     22.28 o 
   8   9  10       69.82       61.29     30.23 o 
   9   9  10       16.62       20.33     23.28 o 
  10   9  10       75.38       64.99     27.81 o 
   0  10  10      207.48      197.94     27.57 o 
   1  10  10       11.99       42.36     20.54 o 
   2  10  10       41.39       12.92     20.58 o 
   3  10  10       10.09       -7.15     17.76 o 
   4  10  10       54.81       73.37     24.25 o 
   5  10  10       12.86       48.40     31.00 o 
   6  10  10        0.64       -2.36     27.08 o 
   7  10  10        1.84      -26.79     27.32 o 
   0  11  10       13.51       27.64     33.39 o 
   1  11  10        1.84        9.58     23.46 o 
   2  11  10        0.53      -29.84     27.19 o 
   3  11  10       18.28       25.52     27.05 o 
   1   1  11       82.96       90.21     14.17 o 
   2   1  11       34.11       13.36     13.01 o 
   3   1  11        0.99       -3.34     13.77 o 
   4   1  11        0.11      -16.09     13.26 o 
   5   1  11      110.33       71.03     14.38 o 
   6   1  11       92.72       83.87     13.39 o 
   7   1  11        0.70        0.53     12.10 o 
   8   1  11      121.63      121.28     14.40 o 
   9   1  11        0.10        2.79      8.46 o 
  10   1  11        4.56       -3.96     15.60 o 
  11   1  11        5.41       -6.29     15.48 o 
  12   1  11       47.91       99.58     15.57 o 
   1   2  11        4.82        3.80     13.14 o 
   2   2  11      140.59      153.95     15.63 o 
   3   2  11       17.32       18.82     13.79 o 
   4   2  11        3.95        3.62     13.83 o 
   5   2  11        3.75       -7.94     14.10 o 
   6   2  11      140.26      170.27     14.64 o 
   7   2  11       48.23       59.89     13.56 o 
   8   2  11        1.09        3.27     14.80 o 
   9   2  11        3.88       -9.82     14.23 o 
  10   2  11       69.25       79.23     16.65 o 
  11   2  11      126.34      143.14     17.54 o 
  12   2  11       34.43       40.19     18.07 o 
   1   3  11      125.75      108.48     16.26 o 
   2   3  11      277.32      257.55     31.45 o 
   3   3  11      140.93      129.13     15.41 o 
   4   3  11       53.87       47.72     14.49 o 
   5   3  11       10.14        6.35     14.12 o 
   6   3  11       40.99       13.55     16.11 o 
   7   3  11      170.60      152.35     17.22 o 
   8   3  11       87.01       74.04     20.28 o 
   9   3  11       24.30       11.43     17.52 o 
  10   3  11       60.44       58.59     16.90 o 
  11   3  11      104.41      118.10     19.20 o 
  12   3  11       33.51       38.76     20.86 o 
   1   4  11       60.49       45.60     15.94 o 
   2   4  11      126.70      133.63     16.77 o 
   3   4  11      217.30      190.66     17.67 o 
   4   4  11        2.09        5.23     14.11 o 
   5   4  11      158.38      158.91     15.99 o 
   6   4  11      127.14      115.45     19.02 o 
   7   4  11      125.90       68.30     28.17 o 
   8   4  11       12.67      -12.61     17.54 o 
   9   4  11       12.64        3.86     17.75 o 
  10   4  11       84.64      112.88     19.17 o 
  11   4  11       29.43       42.22     23.76 o 
   1   5  11       13.32      -12.16     15.79 o 
   2   5  11      143.87      189.07     18.10 o 
   3   5  11      164.45       97.08     26.28 o 
   4   5  11       42.30       72.51     16.64 o 
   5   5  11       47.67       98.41     18.87 o 
   6   5  11      201.09      215.48     23.15 o 
   7   5  11       31.00       19.87     22.53 o 
   8   5  11       11.96       -0.03     20.40 o 
   9   5  11       24.96        6.35     20.52 o 
  10   5  11       18.74       25.10     30.45 o 
   1   6  11       84.69      103.54     17.35 o 
   2   6  11      106.61      131.31     17.93 o 
   3   6  11       13.46      -19.16     17.81 o 
   4   6  11        0.34      -13.88     17.84 o 
   5   6  11        7.24        0.94     20.46 o 
   6   6  11       44.01       24.54     25.44 o 
   7   6  11       33.90       43.81     21.42 o 
   8   6  11       95.05       75.99     22.17 o 
   9   6  11        0.90        1.19     20.89 o 
   1   7  11        9.99       38.31     22.60 o 
   2   7  11       19.38        5.36     18.72 o 
   3   7  11        9.28       13.90     18.84 o 
   4   7  11        7.39        7.47     13.26 o 
   5   7  11        2.85        5.22     21.11 o 
   6   7  11       13.44       70.85     22.36 o 
   7   7  11       17.89       43.97     22.20 o 
   1   8  11        4.73        8.36     23.04 o 
   2   8  11        5.86      -11.48     22.35 o 
   3   8  11      103.07      113.50     21.93 o 
   4   8  11       56.36       45.94     27.57 o 
   5   8  11       48.18       18.93     29.32 o 
   0   0  12       47.89       11.24     20.38 o 
   1   0  12       92.89       77.26     27.96 o 
   2   0  12        1.90        0.00     20.54 o 
   3   0  12       27.04       19.11     20.40 o 
   4   0  12      188.95      187.43     22.99 o 
   5   0  12       21.60        7.23     19.90 o 
   6   0  12        5.29       23.03     19.74 o 
   7   0  12      171.83      186.57     22.32 o 
   0   1  12       79.00       76.17     21.25 o 
   1   1  12       24.43       -6.52     13.83 o 
   2   1  12        1.40       -3.07     14.10 o 
   3   1  12        3.53       -6.20     14.02 o 
   4   1  12       49.09       76.80     18.65 o 
   5   1  12      101.18      118.13     15.21 o 
   6   1  12       16.53       18.44     14.14 o 
   7   1  12        1.62       16.21     15.13 o 
   0   2  12      102.20       84.60     21.78 o 
   1   2  12        7.52       -6.80     11.87 o 
   2   2  12        2.23      -18.72     13.92 o 
   3   2  12       54.44       62.04     14.75 o 
   4   2  12       16.04       11.32     15.17 o 
   5   2  12       17.04       27.08     15.59 o 
   6   2  12       12.48        3.04     14.86 o 
   0   3  12        9.63        0.44     20.29 o 
   1   3  12       61.83       50.22     15.82 o 
   2   3  12        0.14        4.66      7.92 o 
   3   3  12       52.52       40.11     15.45 o 
   4   3  12       25.27       22.80     15.38 o 
   5   3  12        0.73      -18.75     14.82 o 
   0   4  12        2.19       58.69     25.20 o 
   1   4  12        0.66       -4.57     16.71 o 
   2   4  12        0.61      -22.94     14.81 o 
   3   4  12       21.25        5.08     15.28 o 
   4   4  12        1.72        7.58     15.32 o 
                                                 
